# Supplementary material for: A screen for cell envelope stress uncovers an inhibitor of prolipoprotein diacylglyceryl transferase, Lgt, in Escherichiacoli
Source: iScience. 2024 Sep 5;27(10):110894. doi: 10.1016/j.isci.2024.110894 (PMC11456916; doi:10.1016/j.isci.2024.110894)
Supplement: Data S1. ΔlpcA Transcriptional Reporter Collection Screening Data [file mmc2.xlsx]

## Sheet: 1_LpcA Reporter Library Screen
Transcriptional Reporter	Normalized GFP_WT(lpp+)	Normalized GFP_∆lpcA	Fold_Change
rcsA	0.847185	3.3422	3.94506
uhpT	0.767273	2.1972	2.86365
ugd	0.965901	1.95679	2.02587
chbA	0.914464	1.80449	1.97327
trpL	1.63124	3.18986	1.95549
yeiC	1.08671	2.12425	1.95476
araC	1.74182	3.28417	1.88548
ycdZ	1.14315	2.01819	1.76546
smpA	1.82641	3.14234	1.7205
hslJ	1.09953	1.84249	1.6757
rpsA	1.5094	2.51665	1.66731
asd	1.56047	2.53769	1.62624
aldA	1.282	2.06498	1.61075
cdd	0.965431	1.49159	1.545
yhjR	1.08793	1.666	1.53134
yjeI	1.65084	2.51046	1.52072
yjiX	1.34348	2.02808	1.50957
fecI	0.980405	1.4627	1.49193
ribB	2.56467	3.81776	1.4886
udp	1.01009	1.49084	1.47595
intF	1.57213	2.30987	1.46926
csdA	1.05567	1.53423	1.45332
ycfJ	0.714927	1.02578	1.43481
b2641	1.50722	2.14661	1.42422
lacZ	1.44877	2.04888	1.41421
yfjW	1.5534	2.17652	1.40114
ypfG	0.737211	1.03204	1.39992
yiiQ	1.08731	1.51298	1.39148
ruvA	1.16541	1.6122	1.38338
dcd	2.05383	2.8139	1.37008
yajG	1.45602	1.99432	1.36971
yphH	0.907726	1.23876	1.36469
cirA	0.894245	1.21289	1.35633
yrfF	1.16667	1.58203	1.35602
yjfK	1.13492	1.53551	1.35296
fhuA	1.2843	1.73358	1.34982
rhlB	0.971419	1.31105	1.34962
rcsC	0.872445	1.17396	1.3456
b1403	2.16913	2.89684	1.33548
rpoE	3.34432	4.46135	1.33401
ompR	1.08891	1.45181	1.33327
dgt	1.13669	1.51479	1.33263
dusA	0.912226	1.21539	1.33233
rpmI	0.657193	0.873329	1.32888
yieH	0.717466	0.950569	1.3249
ompW	0.695243	0.919098	1.32198
yihU	0.870694	1.14784	1.31831
umuD	0.730472	0.954957	1.30731
htpG	1.49949	1.95777	1.30562
recA	1.62871	2.12631	1.30551
cyaA	2.49706	3.25944	1.30531
galU	1.11618	1.45333	1.30206
nanA	0.864101	1.12362	1.30034
ssrA	0.675194	0.876803	1.29859
glnA	0.691323	0.897425	1.29813
fsaA	0.432711	0.559828	1.29377
rrlE	0.811497	1.04959	1.29341
htrL	1.46943	1.89698	1.29096
yeeX	1.25243	1.61574	1.29008
napF	1.27028	1.63719	1.28884
sodA	1.2624	1.62375	1.28623
frlA	1.37947	1.77285	1.28517
rimJ	0.789069	1.01301	1.2838
nrfA	0.465641	0.59723	1.2826
dps	0.855823	1.09706	1.28188
ydjL	0.822525	1.0516	1.2785
mreC	0.614187	0.783665	1.27594
insA_7	1.35657	1.73048	1.27563
rimL	1.19285	1.51924	1.27362
mrcB	0.753368	0.957835	1.2714
fabR	1.09329	1.3886	1.27012
mipA	1.38002	1.7466	1.26564
uvrY	0.837975	1.06023	1.26523
uvrD	0.987166	1.2471	1.26332
ygeA	0.838732	1.05711	1.26037
tktA	1.15789	1.45797	1.25916
uxuA	0.733778	0.923067	1.25797
htpX	2.46519	3.1006	1.25775
ydiP	0.683003	0.858164	1.25646
dsdX	0.695423	0.87372	1.25639
yfhM	0.922863	1.15893	1.2558
yciT	1.53229	1.91761	1.25146
ydjF	1.98287	2.47914	1.25028
rplT	0.678723	0.848058	1.24949
rrlA	0.718753	0.897986	1.24937
rhaS	0.778911	0.9723	1.24828
yaiB	1.07261	1.33787	1.2473
ybjC	1.06469	1.32646	1.24587
yjeN	0.777241	0.968188	1.24567
argZ	0.636896	0.792443	1.24423
relA	0.708094	0.880146	1.24298
yjbB	0.80037	0.994508	1.24256
mutM	0.481916	0.598753	1.24244
chaB	0.567391	0.704896	1.24234
yeeE	1.34551	1.67136	1.24218
rhaD	0.736238	0.914337	1.2419
rrlB	0.919577	1.14192	1.24179
araE	0.735086	0.912223	1.24098
b3505	0.85806	1.06421	1.24025
rhaT	0.742133	0.917118	1.23579
proB	0.952476	1.17689	1.23562
panD	2.81324	3.47527	1.23533
dnaK	1.29616	1.60096	1.23515
yfcI	0.477895	0.589489	1.23351
thiC	0.707901	0.87291	1.2331
ynbA	0.626556	0.771967	1.23208
yfaD	0.667684	0.821798	1.23082
yidC	1.0484	1.29015	1.23059
groE	1.28953	1.58493	1.22908
nudE	1.74767	2.1408	1.22495
rpoD	0.648221	0.793934	1.22479
ydeV	0.798515	0.977164	1.22373
yecF	0.81465	0.996532	1.22326
yiaJ	0.941046	1.15083	1.22293
lacI	1.24576	1.52301	1.22256
yoaE	0.878793	1.07436	1.22254
ihfB	2.86419	3.5006	1.2222
oxyR	1.21637	1.48573	1.22145
yadF	1.5778	1.92254	1.2185
sieB	3.02726	3.68735	1.21805
ygfU	1.17922	1.43614	1.21787
rrlD	0.794393	0.966196	1.21627
lon	1.4461	1.75879	1.21623
yidH	1.38884	1.68763	1.21513
torY	0.83381	1.01213	1.21386
ybcY	0.661133	0.802197	1.21337
pdxH	0.945109	1.14664	1.21324
yaiI	0.848854	1.02609	1.20879
rpoS	0.873556	1.05583	1.20865
yhgN	0.904185	1.09253	1.2083
yddM	1.5405	1.85966	1.20718
yifE	2.4999	3.01513	1.2061
folB	0.62086	0.748258	1.2052
yfhR	0.78808	0.94821	1.20319
ycjW	0.661344	0.794467	1.20129
hofM	0.98266	1.17968	1.20049
ftsJ	1.16707	1.40066	1.20015
ygeG	0.560922	0.672621	1.19914
uidC	1.34669	1.61307	1.1978
yfaL	0.61462	0.736172	1.19777
yjjY	0.770282	0.92167	1.19654
galE	1.38394	1.65463	1.19559
b2651	0.808898	0.966233	1.19451
yfcU	0.789714	0.943136	1.19428
yadR	1.61582	1.92827	1.19337
wcaJ	0.756322	0.90248	1.19325
uvrC	0.7286	0.869256	1.19305
rrfH	0.740287	0.883088	1.1929
araD	0.704259	0.839482	1.19201
allS	0.704882	0.840164	1.19192
ybiU	1.0371	1.23582	1.19161
fimD	0.648903	0.772959	1.19118
dnaJ	0.615006	0.732468	1.19099
greB	0.908476	1.08177	1.19075
ygeF	0.714993	0.851156	1.19044
tktB	0.634251	0.754212	1.18914
yfgH	1.75698	2.08757	1.18815
ypeA	2.96097	3.51753	1.18796
yhhF	0.724201	0.859578	1.18693
ydeQ	1.0294	1.22121	1.18633
rpmE	0.562617	0.666953	1.18545
yhdH	0.675922	0.801259	1.18543
yniC	0.461683	0.547094	1.185
rrfG	0.781994	0.925945	1.18408
rpsO	3.00004	3.55104	1.18366
ackA	0.438697	0.517903	1.18055
yhdJ	0.981236	1.15831	1.18046
yagY	0.640995	0.755788	1.17908
fsr	0.705476	0.831635	1.17883
ydcF	0.95282	1.12259	1.17817
yliE	0.935654	1.1021	1.1779
dusB	1.31742	1.55139	1.1776
sseA	0.829716	0.976214	1.17656
ligB	0.732188	0.860868	1.17575
ydcR	0.867591	1.01862	1.17408
ybhI	0.570516	0.669686	1.17383
fabF	0.84012	0.986043	1.17369
ais	0.645255	0.756842	1.17293
motA	0.635825	0.745443	1.1724
xthA	0.312623	0.366352	1.17187
pheM	3.03306	3.55423	1.17183
mazE	0.431349	0.505374	1.17161
phoA	0.758485	0.887303	1.16984
ygeX	0.777461	0.909022	1.16922
ydfI	0.684886	0.800622	1.16899
ecfG	0.86192	1.00706	1.16839
yncA	1.07679	1.25719	1.16754
yidI	0.836596	0.976584	1.16733
yqeH	0.796212	0.929425	1.16731
nohA	0.908397	1.06021	1.16712
ynaI	0.546326	0.637468	1.16683
panB	0.520305	0.60704	1.1667
yhbT	0.800583	0.933601	1.16615
leuS	1.2603	1.46925	1.16579
hsdM	0.688214	0.802039	1.16539
glnW	0.76586	0.892167	1.16492
ydgC	0.740576	0.862501	1.16464
rrnG	0.683582	0.795319	1.16346
b0259	0.840674	0.97776	1.16307
mdtK	1.06609	1.23979	1.16293
murC	0.642702	0.747276	1.16271
mngR	0.725296	0.842672	1.16183
b2861	0.78871	0.916285	1.16175
gshA	1.47247	1.71048	1.16164
yjiA	0.789232	0.916154	1.16082
yjgJ	0.836862	0.971441	1.16081
argU	0.675212	0.782897	1.15948
arcB	1.09874	1.27343	1.15899
ychM	0.539988	0.625825	1.15896
yebE	0.849825	0.984628	1.15862
gltB	0.711589	0.823123	1.15674
b3218	0.840746	0.972269	1.15644
ascG	1.26932	1.4674	1.15606
pinR	0.802503	0.927457	1.15571
metG	1.098	1.26862	1.15539
yiaD	0.729842	0.842743	1.15469
csgC	0.559583	0.645913	1.15428
glpX	1.15609	1.33412	1.154
malX	1.10421	1.27414	1.1539
b1437	0.681065	0.785034	1.15266
nlpD	0.669521	0.77105	1.15165
pdxK	0.761787	0.876799	1.15098
yjbE	0.81726	0.940591	1.15091
eutR	0.461745	0.531321	1.15068
yhfX	0.672395	0.773533	1.15041
rpsM	5.29114	6.08664	1.15034
hlyE	0.806695	0.927684	1.14998
ycdC	0.879471	1.01062	1.14913
mlc	0.809305	0.929752	1.14883
eutS	0.721936	0.829152	1.14851
dedA	0.595329	0.683594	1.14826
pbpG	1.08383	1.24418	1.14795
yfcJ	0.778904	0.893763	1.14746
yhjJ	1.11149	1.27525	1.14733
yjiJ	1.14548	1.3138	1.14693
yciI	0.851204	0.97474	1.14513
ung	0.681187	0.779265	1.14398
ybhA	0.754576	0.862873	1.14352
hycB	0.699635	0.799898	1.14331
ompX	2.39313	2.73598	1.14326
yecH	2.15782	2.46105	1.14053
pstS	0.818144	0.932753	1.14009
sohB	0.390103	0.444641	1.1398
feaR	0.474569	0.54083	1.13962
yehD	0.60369	0.687936	1.13955
ygdI	0.895205	1.02011	1.13953
amn	0.899582	1.02475	1.13914
ybiF	0.78153	0.889945	1.13872
yebB	0.643582	0.732655	1.1384
yncB	0.8445	0.961134	1.13811
yqcE	0.789406	0.897867	1.1374
deoC	1.67387	1.90167	1.13609
yncD	0.751293	0.853372	1.13587
xylB	0.620939	0.7051	1.13554
rpmB	4.86112	5.51354	1.13421
entF	0.547587	0.620993	1.13405
yaiN	0.793688	0.900036	1.13399
thiG	0.684403	0.775582	1.13322
yncJ	0.702004	0.795374	1.13301
rrfB	0.69851	0.791229	1.13274
ybgH	0.65015	0.736352	1.13259
entD	0.673909	0.763087	1.13233
ydcM	0.859619	0.972891	1.13177
mltC	0.758349	0.857594	1.13087
yjeB	1.29574	1.46427	1.13007
sthA	1.79527	2.02855	1.12995
srlA	1.33776	1.51112	1.12959
trmA	0.841475	0.949778	1.12871
ftsK	1.58073	1.78405	1.12862
yhjC	2.1915	2.47324	1.12856
ybaB	0.745146	0.840814	1.12839
ygeR	1.08052	1.21814	1.12737
nagB	0.886021	0.998584	1.12704
efp	1.12599	1.26784	1.12598
ygaQ	0.558125	0.628408	1.12593
yidX	0.794002	0.893934	1.12586
ycfT	0.720605	0.81112	1.12561
ybdK	0.729362	0.820903	1.12551
yfbR	0.84123	0.946542	1.12519
manY	0.734688	0.826457	1.12491
zitB	0.886105	0.996136	1.12417
nudG	0.600624	0.674875	1.12362
ompC	5.62911	6.32492	1.12361
mtr	2.82567	3.1749	1.12359
ybdG	1.1043	1.24078	1.12358
agn43	0.831862	0.933856	1.12261
cynR	1.05172	1.18049	1.12244
ytjB	0.582985	0.654152	1.12207
rmuC	1.05964	1.18896	1.12204
dctA	1.55974	1.74863	1.1211
hyfR	0.670721	0.750608	1.11911
b0165	0.629071	0.703909	1.11897
accB	1.6831	1.88261	1.11854
fixC	0.665503	0.744116	1.11813
yfjG	1.44165	1.61183	1.11805
ylcE	0.939867	1.05031	1.11751
hscC	0.701206	0.782827	1.1164
yieE	0.77926	0.868427	1.11443
adrA	0.741679	0.826279	1.11407
gntT	0.918702	1.02286	1.11337
dinB	0.88553	0.985898	1.11334
mutT	0.699173	0.778281	1.11314
phoR	0.661627	0.73642	1.11304
ygaV	1.4466	1.61008	1.11301
fadE	1.13409	1.26118	1.11207
nadC	0.943636	1.04879	1.11143
citC	0.699079	0.776556	1.11083
ydhH	0.674695	0.749034	1.11018
yafT	0.769637	0.854385	1.11011
cmk	0.550288	0.610737	1.10985
ydcG	0.707806	0.785447	1.10969
fldA	1.96182	2.17594	1.10915
hisJ	0.73565	0.815588	1.10866
ybaV	0.820482	0.909329	1.10829
rplL	0.897048	0.993772	1.10782
yadS	0.554148	0.613742	1.10754
creA	0.74883	0.82889	1.10691
yfdZ	1.05912	1.17199	1.10657
ftsN	1.14515	1.26692	1.10634
yfbS	0.837996	0.926943	1.10614
ybiV	1.14342	1.26402	1.10547
yhgF	0.768693	0.849575	1.10522
yjhF	0.713821	0.788843	1.1051
ycbZ	1.29233	1.42803	1.10501
ndk	1.10191	1.2162	1.10372
ecfK	0.78755	0.86873	1.10308
psiE	0.892242	0.984053	1.1029
ftsZ	0.792613	0.873964	1.10264
ybgE	0.633857	0.698757	1.10239
yraM	0.881496	0.971688	1.10232
yraQ	0.769406	0.847992	1.10214
ydeO	0.631234	0.695524	1.10185
yiiU	1.37123	1.5105	1.10157
yjfY	0.859296	0.946441	1.10141
yciW	0.700471	0.771318	1.10114
yajC	0.83855	0.923256	1.10102
hscB	0.650948	0.716457	1.10064
ybjH	0.596298	0.656034	1.10018
yqaE	1.33583	1.46929	1.09991
lsrR	1.30014	1.42999	1.09987
yiiF	0.755406	0.830681	1.09965
yhfZ	0.894251	0.983186	1.09945
clpS	0.633751	0.696367	1.0988
yciK	0.759678	0.834634	1.09867
yeaV	0.571242	0.627522	1.09852
ygjD	1.41906	1.55859	1.09833
lolA	0.806475	0.885411	1.09788
amiC	1.09184	1.19869	1.09787
yneJ	1.05857	1.16215	1.09785
ynfE	0.670952	0.736092	1.09709
ycgH	0.601604	0.659641	1.09647
recN	0.65503	0.718194	1.09643
ygcW	0.747273	0.819183	1.09623
b1228	0.717381	0.786259	1.09601
ego	0.892635	0.97822	1.09588
asnV	0.791288	0.86684	1.09548
yafU	0.669763	0.733652	1.09539
yfhL	0.859909	0.941872	1.09532
ygiD	0.893867	0.978993	1.09523
katG	0.782764	0.85728	1.0952
b1027	0.650416	0.712225	1.09503
mrr	0.847724	0.928201	1.09493
yfeA	1.30964	1.4337	1.09473
mgsA	1.01775	1.11386	1.09443
cbdA	0.719531	0.78745	1.09439
yfcE	0.629149	0.688403	1.09418
rrmA	0.879104	0.961605	1.09385
ybjJ	0.741552	0.81106	1.09373
aroH	0.71463	0.781466	1.09353
araB	0.677764	0.740887	1.09313
ybgS	0.805524	0.880494	1.09307
selA	0.747002	0.816444	1.09296
lexA	3.51602	3.84037	1.09225
hisQ	0.933809	1.01984	1.09213
fklB	0.783357	0.85538	1.09194
yidL	0.907612	0.990986	1.09186
U139	0.683106	0.745813	1.0918
yacH	0.780243	0.851624	1.09148
csiD	1.27415	1.39015	1.09104
ssuE	0.712846	0.777645	1.0909
yjbF	0.746618	0.814365	1.09074
cysS	0.847956	0.92483	1.09066
pheP	0.966581	1.0541	1.09055
yeiM	0.706467	0.770136	1.09012
ydcA	0.666138	0.726002	1.08987
selD	0.778568	0.848439	1.08974
yddA	0.717994	0.782368	1.08966
yjjL	0.774359	0.843734	1.08959
nudH	1.6388	1.78556	1.08955
ydiL	0.819147	0.892251	1.08924
yeeV	0.777459	0.84632	1.08857
ycjK	1.74172	1.89566	1.08838
cysZ	0.899687	0.978919	1.08807
asnA	0.498903	0.542797	1.08798
marC	1.05157	1.14339	1.08732
sirA	1.15196	1.25246	1.08724
rrfE	0.808768	0.878895	1.08671
yfeK	0.858946	0.933363	1.08664
dacA	0.909251	0.987998	1.08661
gatR_1	0.55921	0.607588	1.08651
intS	0.818768	0.889438	1.08631
setA	0.971487	1.05527	1.08624
stfE	0.720586	0.782481	1.08589
yicH	0.775577	0.842114	1.08579
uspE	1.31863	1.43158	1.08566
yqjI	0.82527	0.895797	1.08546
nagA	0.776593	0.842761	1.0852
yphG	0.718071	0.778889	1.0847
pphA	1.1555	1.2531	1.08446
ligT	1.29793	1.4075	1.08441
bcsE	1.25161	1.35672	1.08399
stfR	0.696936	0.755448	1.08396
ybaP	0.912099	0.988383	1.08364
allD	0.69952	0.757894	1.08345
sfmA	0.742277	0.804168	1.08338
pgsA	0.819781	0.88806	1.08329
yidK	0.760042	0.823334	1.08327
yfiE	0.949727	1.02814	1.08257
ileV	0.744011	0.804908	1.08185
ybbB	0.788783	0.852816	1.08118
eutB	0.887936	0.959991	1.08115
xylE	0.726396	0.785154	1.08089
tilS	0.693065	0.748721	1.0803
ilvI	0.514592	0.555874	1.08022
yheS	1.02228	1.10427	1.0802
ychF	3.57599	3.86274	1.08019
ydiY	0.71738	0.774404	1.07949
rrlG	0.536266	0.578879	1.07946
ykfJ	0.685649	0.739859	1.07906
fxsA	1.16394	1.25591	1.07901
yeaE	0.923896	0.996201	1.07826
pgk	0.622929	0.67166	1.07823
yiaU	0.925925	0.998358	1.07823
sgcC	0.766303	0.826232	1.07821
ygjN	0.818786	0.882714	1.07808
rhtB	1.05347	1.13565	1.07801
ydfZ	0.741006	0.798705	1.07787
ibpB	0.744727	0.802653	1.07778
btuC	0.638233	0.687825	1.0777
ycaN	1.27456	1.37358	1.07769
fruL	0.664558	0.716121	1.07759
dfp	0.942947	1.01589	1.07735
fliE	0.775089	0.834879	1.07714
yqjF	0.640281	0.689462	1.07681
zraP	0.695015	0.748239	1.07658
ydgK	0.833859	0.897324	1.07611
yeeR	0.839406	0.903272	1.07609
yidR	0.893966	0.961667	1.07573
pldA	0.804594	0.865462	1.07565
ycaD	0.95616	1.02839	1.07554
der	0.876656	0.942787	1.07544
slyA	1.10635	1.18953	1.07518
cpdB	0.951497	1.02301	1.07516
ybdF	0.942003	1.01279	1.07515
treA	0.941791	1.01245	1.07503
flk	0.791922	0.851337	1.07503
somA	1.00489	1.07978	1.07453
yaaJ	0.58694	0.630223	1.07374
zntA	0.927291	0.995463	1.07352
ycjG	0.68721	0.737707	1.07348
ahpF	0.710195	0.762291	1.07335
rcsF	2.20354	2.36456	1.07307
yhaJ	1.45624	1.56259	1.07303
adk	1.23031	1.31991	1.07283
kefF	1.06662	1.14403	1.07258
ygjQ	0.553146	0.593124	1.07227
smf	0.796179	0.853694	1.07224
ybeQ	0.695344	0.745312	1.07186
ygjJ	0.547558	0.586398	1.07093
lepA	1.85362	1.98464	1.07068
yejK	0.890073	0.952735	1.0704
rrfC	0.691101	0.739692	1.07031
dkgB	0.555684	0.594659	1.07014
tolA	0.995646	1.06483	1.06948
yahN	0.937477	1.00248	1.06934
yagZ	0.67461	0.720957	1.0687
serA	2.08094	2.22367	1.06859
cysT	0.879132	0.938657	1.06771
yfhG	0.962668	1.02767	1.06752
b1142	0.710564	0.758534	1.06751
dacB	1.41729	1.51279	1.06738
yaaU	0.717909	0.766146	1.06719
ycgL	1.00152	1.06871	1.06709
yfdG	1.79918	1.9198	1.06704
ycdO	0.688109	0.734158	1.06692
rluF	0.638429	0.681095	1.06683
setB	0.440837	0.470271	1.06677
nlpA	0.904928	0.965194	1.0666
mviN	0.801251	0.854397	1.06633
crp	2.18375	2.32824	1.06617
clpP	1.6581	1.76767	1.06608
citT	0.734001	0.782433	1.06598
gltA	0.680055	0.72479	1.06578
osmE	2.05243	2.18711	1.06562
serB	0.884531	0.942441	1.06547
rplY	4.17875	4.45072	1.06508
ynjF	0.832584	0.886294	1.06451
yciC	0.806575	0.858371	1.06422
yqaD	1.20663	1.28369	1.06386
modF	0.964311	1.02569	1.06365
fkpA	0.635064	0.67518	1.06317
dcp	0.811488	0.862371	1.0627
b3044	0.76428	0.811929	1.06234
pgmI	0.896536	0.952364	1.06227
speE	1.12706	1.19717	1.06221
yoaH	0.708506	0.752119	1.06156
grxA	0.657984	0.698383	1.0614
b2974	0.691207	0.733646	1.0614
aphA	0.754117	0.800319	1.06127
murA	0.556788	0.590782	1.06105
yoaB	0.999893	1.06084	1.06095
b0671	0.771923	0.818654	1.06054
deoD	0.770008	0.816603	1.06051
pepB	0.833953	0.883499	1.05941
rstA	0.919221	0.973504	1.05905
ydbH	0.876369	0.928001	1.05891
ygaD	0.796475	0.843376	1.05889
ydhP	0.762122	0.806937	1.0588
yfdL	0.799368	0.845813	1.0581
ykfI	0.665005	0.703436	1.05779
ygcF	1.08878	1.15081	1.05697
tgt	0.58682	0.620194	1.05687
yjcH	0.771533	0.815174	1.05656
ygeQ	0.667645	0.705187	1.05623
trpR	1.17003	1.23563	1.05607
perR	0.729329	0.769867	1.05558
ybcK	0.862692	0.910112	1.05497
mobA	0.659052	0.695268	1.05495
cadB	0.684088	0.721584	1.05481
yjiM	0.764283	0.806069	1.05467
b0540	0.733232	0.773087	1.05436
panE	0.654614	0.690092	1.0542
ygaZ	1.07708	1.13537	1.05412
yneF	1.47097	1.55049	1.05406
ymdE	0.870601	0.917609	1.05399
rpoH	3.91057	4.12139	1.05391
cydD	0.760547	0.801469	1.05381
yfjM	0.687719	0.724715	1.0538
creB	1.09268	1.15121	1.05357
tyrP	1.71524	1.80697	1.05348
yhdY	0.663735	0.698941	1.05304
ycaK	0.713301	0.751001	1.05285
tesB	1.30561	1.37457	1.05281
crl	1.26563	1.33242	1.05277
rrnA	0.850444	0.895221	1.05265
yneI	0.738435	0.777154	1.05244
hemL	0.847027	0.890888	1.05178
dgoR	0.683897	0.719126	1.05151
tyrB	0.78291	0.823239	1.05151
Empty	1.25069	1.315	1.05142
ygbA	0.811832	0.853413	1.05122
idnT	0.736206	0.773736	1.05098
argQ	0.981679	1.0317	1.05095
b0309	0.736267	0.773045	1.04995
ygjI	0.700855	0.735403	1.04929
yjaB	0.85333	0.895239	1.04911
sseB	0.847522	0.889095	1.04905
borD	0.791483	0.830166	1.04887
kch	1.16612	1.22282	1.04862
renD	0.731809	0.767289	1.04848
yraL	0.766174	0.80331	1.04847
gcvP	0.461453	0.483744	1.04831
yafM	0.846576	0.887305	1.04811
U66	0.689863	0.722884	1.04787
rfaZ	0.868072	0.909509	1.04773
ygjR	1.06478	1.115	1.04717
yabI	0.464625	0.48652	1.04713
fumB	0.678392	0.710262	1.04698
yagB	0.913477	0.955925	1.04647
yqiC	1.61599	1.69107	1.04646
ymfE	0.966478	1.01116	1.04623
htrA	0.611705	0.63995	1.04617
ribC	0.741708	0.775695	1.04582
ydaG	0.614483	0.642551	1.04568
arpA	0.839425	0.876909	1.04465
ybbC	0.757413	0.791008	1.04435
cspI	1.27009	1.32629	1.04425
clpX	2.00522	2.09391	1.04423
yjjI	0.77128	0.805389	1.04422
ybaK	0.979814	1.02309	1.04416
insA_3	1.3347	1.39335	1.04394
ydaO	0.584695	0.610293	1.04378
ydeP	0.670761	0.70003	1.04363
kil	0.815626	0.850907	1.04326
yiiR	0.622333	0.649245	1.04324
cpdA	0.570003	0.594609	1.04317
rpsP	3.96162	4.1321	1.04303
rhaB	0.573944	0.598386	1.04259
ybhC	1.68395	1.75534	1.0424
xasA	0.78092	0.813899	1.04223
ylbG	1.05425	1.09853	1.042
ybjK	0.894606	0.932087	1.0419
rluC	0.883137	0.920104	1.04186
agaS	0.729333	0.759827	1.04181
ygcU	0.958371	0.997723	1.04106
nrfE	0.687725	0.715678	1.04065
gutM	0.665756	0.692768	1.04057
molR_2	0.714741	0.743429	1.04014
yhaM	0.707433	0.735647	1.03988
b0373	0.739689	0.769074	1.03973
yfiF	0.924177	0.96085	1.03968
yjdK	0.742423	0.771731	1.03948
yfjR	0.924354	0.960837	1.03947
proQ	2.11133	2.19459	1.03943
murB	0.871533	0.905898	1.03943
hfq	0.67827	0.704998	1.03941
fdhF	0.942324	0.979228	1.03916
metB	0.703491	0.731031	1.03915
yfeY	1.11571	1.15935	1.03911
yjiW	0.699752	0.727102	1.03909
yfbU	0.820582	0.852436	1.03882
rlmB	0.893454	0.928086	1.03876
ybfD	0.766154	0.795777	1.03866
yijO	0.786574	0.816844	1.03848
narX	0.782866	0.812992	1.03848
b1172	0.686557	0.712833	1.03827
ycgX	0.713545	0.740815	1.03822
ugpA	0.818464	0.849608	1.03805
prpC	0.810265	0.84082	1.03771
ytfI	0.758258	0.786468	1.0372
ypjB	0.604049	0.626458	1.0371
yagJ	0.622732	0.645666	1.03683
udk	0.883329	0.915842	1.03681
eno	0.651496	0.675368	1.03664
ybgD	0.609617	0.631921	1.03659
hisS	1.06527	1.10424	1.03658
yjbI	1.23335	1.27826	1.03641
yagG	0.800588	0.829394	1.03598
oppB	0.796186	0.824518	1.03559
yagM	0.748081	0.774473	1.03528
glyQ	1.10466	1.14362	1.03527
ypfH	0.900767	0.932442	1.03516
guaB	1.20937	1.25163	1.03494
valT	0.748918	0.775078	1.03493
fliL	0.396698	0.410469	1.03471
recE	0.646321	0.668739	1.03469
malE	0.724772	0.749605	1.03426
mug	1.53476	1.58731	1.03423
metZ	0.945853	0.978188	1.03419
yhdX	0.659044	0.681441	1.03398
hcp	0.951725	0.984018	1.03393
zraS	0.723624	0.748139	1.03388
argD	0.671447	0.694114	1.03376
cspD	5.75623	5.9503	1.03372
sohA	0.807003	0.834074	1.03354
yiaF	2.77325	2.86515	1.03314
iaaA	0.85187	0.879601	1.03255
ybeR	0.731032	0.754529	1.03214
polB	1.0517	1.08548	1.03212
slp	2.83424	2.92516	1.03208
ykgE	0.842068	0.868991	1.03197
dapF	1.48586	1.53335	1.03196
mntR	0.917636	0.946942	1.03194
ydiS	0.882918	0.910994	1.0318
ycgM	0.733288	0.756594	1.03178
mdtG	0.921164	0.950435	1.03178
yihL	0.880476	0.908042	1.03131
dusC	0.732953	0.755846	1.03123
yegW	0.815702	0.841165	1.03122
uidA	0.881606	0.909106	1.03119
yddE	1.13968	1.17469	1.03072
agaR	1.12815	1.16278	1.03069
rpsJ	4.53114	4.66988	1.03062
yadG	0.620596	0.639508	1.03047
ggt	0.76343	0.786683	1.03046
ycdM	0.717342	0.739096	1.03033
gyrB	1.06202	1.09397	1.03009
yjiH	0.716619	0.737936	1.02975
ybdH	0.819408	0.843661	1.0296
ykgI	1.20793	1.24346	1.02941
yjbQ	1.8798	1.9345	1.0291
ycgE	2.15077	2.2123	1.02861
add	1.45222	1.49369	1.02856
uhpA	0.835099	0.858669	1.02822
yqgD	0.773493	0.795204	1.02807
dhaM	1.54142	1.58465	1.02805
deaD	0.809414	0.832037	1.02795
ytfM	0.91178	0.937186	1.02786
dsrA	4.68778	4.81689	1.02754
sapA	0.775162	0.796379	1.02737
nagE	0.942275	0.968065	1.02737
fdnG	0.642468	0.659885	1.02711
yebU	0.547712	0.56256	1.02711
b0255	0.839548	0.862244	1.02703
serC	1.0142	1.04151	1.02692
ydbC	0.697938	0.716466	1.02655
hdeB	0.818027	0.839432	1.02617
ampD	1.00566	1.03167	1.02587
b2394	1.21576	1.24719	1.02585
ybaN	0.752556	0.771944	1.02576
dicB	0.645421	0.662048	1.02576
ybjM	1.04813	1.07512	1.02576
ygiS	0.954722	0.979195	1.02563
rfe	0.752604	0.771856	1.02558
kbaZ	0.778932	0.798778	1.02548
yohJ	0.639314	0.655589	1.02546
folD	0.666894	0.683552	1.02498
ybfG	0.732297	0.750528	1.0249
yfdQ	0.702011	0.719437	1.02482
yfdC	0.858883	0.88017	1.02478
priA	0.616158	0.631296	1.02457
rmf	4.75274	4.86557	1.02374
ompG	0.722224	0.739325	1.02368
rho	0.919769	0.941489	1.02361
secB	0.830491	0.850085	1.02359
intB	0.657684	0.673193	1.02358
rhsD	1.50283	1.53824	1.02356
exuR	1.54638	1.58273	1.02351
mpaA	1.22282	1.25138	1.02335
ygcB	0.63874	0.653588	1.02325
gcl	0.682507	0.698327	1.02318
znuC	0.940775	0.962476	1.02307
yjdB	0.801056	0.819493	1.02302
ycaL	0.664661	0.679788	1.02276
sanA	0.97651	0.998637	1.02266
yagI	1.32421	1.35392	1.02244
hdfR	0.93662	0.957575	1.02237
yhgE	1.00591	1.02817	1.02213
ymcE	1.32212	1.35134	1.0221
aroL	1.40576	1.43674	1.02203
hdeD	2.90628	2.97012	1.02197
nlpC	1.67612	1.7129	1.02194
yqiJ	0.912795	0.932734	1.02184
fepB	0.810007	0.827369	1.02143
yhiI	0.763984	0.780102	1.0211
ybbL	0.873771	0.892026	1.02089
plsX	0.815616	0.832353	1.02052
xylF	0.785058	0.800994	1.0203
yqjH	0.657083	0.670231	1.02001
aroF	0.702401	0.716456	1.02001
rrfD	0.706918	0.720515	1.01923
idnK	0.929149	0.94679	1.01899
ydhB	0.792972	0.807929	1.01886
ylbF	0.754531	0.768421	1.01841
caiC	0.741902	0.755455	1.01827
ymgC	0.67309	0.685301	1.01814
yfcV	0.684791	0.697179	1.01809
malF	0.658929	0.670743	1.01793
sdhC	2.05336	2.08934	1.01752
ybcL	0.785085	0.798748	1.0174
metE	0.794356	0.808172	1.01739
rrlH	0.973032	0.98991	1.01735
ycaI	0.67518	0.686586	1.01689
norV	0.700035	0.711722	1.0167
yqhH	0.535221	0.54413	1.01665
yaaW	0.730859	0.742845	1.0164
yeaM	1.11781	1.13605	1.01632
degQ	0.634328	0.64461	1.01621
lolB	0.911432	0.926052	1.01604
metF	0.851421	0.864822	1.01574
parC	1.04482	1.06098	1.01547
aspU	0.992017	1.00724	1.01534
tdcG_2	0.836331	0.849069	1.01523
yfhH	0.908832	0.922616	1.01517
argP	0.769665	0.78106	1.0148
cadA	0.862685	0.875262	1.01458
yfcD	1.49291	1.51462	1.01454
ttdA	0.811401	0.823108	1.01443
hybO	0.755815	0.766603	1.01427
yhaK	0.724513	0.734755	1.01414
pmbA	1.1058	1.12083	1.01359
kdsB	0.845775	0.856851	1.0131
phnC	0.831102	0.841833	1.01291
fur	1.34783	1.36521	1.01289
fliC	0.661073	0.669549	1.01282
nohB	1.30967	1.32624	1.01265
cusC	0.700239	0.709017	1.01254
dpbA	0.620984	0.628753	1.01251
glnK	0.731159	0.740098	1.01223
ygfI	0.798902	0.808541	1.01206
ecpD	0.785579	0.794967	1.01195
gmk	2.63684	2.66802	1.01183
crcA	0.820179	0.82981	1.01174
prfB	1.48702	1.50439	1.01168
pepD	1.01601	1.02779	1.0116
yfiC	0.750429	0.75898	1.0114
xylG	0.736994	0.745295	1.01126
ilvD	0.659604	0.66701	1.01123
guaA	0.736129	0.744232	1.01101
yfjI	0.669493	0.676863	1.01101
yabN	0.894926	0.904747	1.01097
ydjA	1.24145	1.2549	1.01083
lysU	1.33438	1.34861	1.01066
argA	0.938864	0.948502	1.01027
ybaO	0.827298	0.835652	1.0101
yjhS	0.856689	0.864871	1.00955
pheL	2.08348	2.10306	1.0094
lysA	0.870792	0.87897	1.00939
ecfE	0.666769	0.672864	1.00914
yceK	0.97041	0.979251	1.00911
rhsB	0.687676	0.693847	1.00897
insA_2	1.34381	1.35571	1.00886
yeaX	0.486963	0.491222	1.00875
cobU	1.03131	1.04025	1.00867
yabP	1.11513	1.12444	1.00835
spy	0.842499	0.849473	1.00828
emrR	0.688702	0.694308	1.00814
glpE	1.22464	1.23407	1.0077
cld	2.56554	2.5841	1.00724
yhcB	1.38563	1.39545	1.00709
feaB	0.966893	0.973578	1.00691
b0374	0.869217	0.875067	1.00673
plsC	0.911196	0.917142	1.00652
yjfQ	0.882234	0.88782	1.00633
cpsG	0.839515	0.844694	1.00617
proX	0.699332	0.703637	1.00616
talB	1.69036	1.70057	1.00604
yhiR	0.717169	0.72144	1.00595
yhbX	1.34942	1.35722	1.00578
mscL	1.13881	1.14399	1.00455
ybiJ	0.895708	0.899776	1.00454
rfaQ	1.73437	1.74185	1.00431
ydiF	0.849712	0.853337	1.00427
ybiS	1.72516	1.7324	1.00419
fadB	1.47644	1.48255	1.00414
flgB	0.818319	0.821597	1.00401
yjiY	0.740284	0.742897	1.00353
macA	0.594935	0.596946	1.00338
mutY	0.954586	0.957698	1.00326
ribA	0.913036	0.915776	1.003
usg	0.87952	0.88209	1.00292
tsf	0.80733	0.809682	1.00291
ybiM	0.794606	0.796906	1.00289
ssb	1.70115	1.70588	1.00278
yccM	0.58095	0.582556	1.00276
rbsD	2.55003	2.5568	1.00265
pheS	0.815682	0.81759	1.00234
cdaR	0.887498	0.889459	1.00221
cysH	0.519863	0.521011	1.00221
hemN	0.905446	0.907195	1.00193
flgH	0.930774	0.931812	1.00112
cutA	1.40759	1.40891	1.00094
yhgA	0.863391	0.864188	1.00092
yneK	0.802556	0.803196	1.0008
ligA	2.35074	2.35193	1.00051
ydjX	0.836536	0.836816	1.00034
soxS	0.709736	0.709974	1.00033
ybcV	0.667347	0.66753	1.00027
yeaS	0.964537	0.96479	1.00026
trxA	1.75477	1.75454	0.999866
yhaH	0.916018	0.915656	0.999606
edd	0.591976	0.591599	0.999363
ydfA	0.901331	0.900672	0.999269
pflA	0.742777	0.742225	0.999257
b1420	1.14051	1.1396	0.999201
emrA	0.815325	0.814618	0.999132
fes	0.956881	0.95596	0.999038
tatE	1.08061	1.07953	0.999007
nmpC	2.01153	2.00935	0.998913
sulA	0.911144	0.909941	0.998679
glyA	0.834504	0.833345	0.998612
yadN	0.674788	0.673792	0.998524
yfjL	0.781946	0.780762	0.998486
mutS	0.720105	0.718811	0.998203
yebA	0.734237	0.73277	0.998002
secM	1.31741	1.31473	0.997964
pepE	0.909467	0.907492	0.997828
hydN	0.773356	0.771568	0.997688
yacG	0.94585	0.943261	0.997262
folC	0.774815	0.772539	0.997063
yggM	0.964507	0.961626	0.997013
pabC	0.989409	0.986271	0.996828
folX	1.08974	1.08623	0.996777
yciS	0.903839	0.900681	0.996506
yjiT	0.800999	0.798172	0.99647
yieG	0.821977	0.81902	0.996403
yeeO	0.663028	0.660523	0.996222
yneE	1.20713	1.20255	0.996211
metC	0.813122	0.809896	0.996033
yahI	0.719811	0.716902	0.995959
uspA	1.02703	1.02282	0.995904
ygiL	0.934539	0.930289	0.995452
yijF	0.626361	0.623374	0.995231
yicC	0.935738	0.931043	0.994982
nrdD	1.31445	1.30779	0.994927
ppdD	0.840728	0.836262	0.994688
ygdQ	1.02216	1.01671	0.994667
gntP	0.837473	0.832655	0.994246
yoaA	0.816578	0.811826	0.994181
yhbU	0.802429	0.797743	0.99416
folE	1.07452	1.06823	0.994148
yejL	2.42369	2.40947	0.994133
sufI	0.77212	0.767367	0.993844
frdA	0.979441	0.9734	0.993832
yhbO	1.12903	1.12191	0.993696
nudC	0.701135	0.696598	0.993529
yecM	0.991156	0.984612	0.993397
rrnD	4.5147	4.48394	0.993186
insA_1	0.729818	0.724706	0.992996
vacJ	2.1621	2.1465	0.992787
thrU	1.02182	1.01426	0.992601
pepT	0.917732	0.91094	0.9926
ycgY	0.681951	0.676581	0.992126
uxaC	0.882306	0.875308	0.992069
ydeA	0.782791	0.776509	0.991975
racR	0.710503	0.704753	0.991908
iap	0.868865	0.861665	0.991713
yhiP	0.800503	0.793612	0.991391
speF	0.771787	0.764966	0.991161
yjhI	1.09516	1.08507	0.99078
b4283	0.712281	0.705688	0.990744
yeeI	0.924983	0.915782	0.990053
metA	0.980403	0.970646	0.990047
fhuC	0.630724	0.624217	0.989683
yaiM	0.79875	0.790396	0.989542
gltJ	0.710623	0.703149	0.989483
yhbP	0.81041	0.801688	0.989237
fldB	0.909857	0.899952	0.989114
yafS	1.01107	0.999863	0.988911
pinH	0.73178	0.723654	0.988896
yjfI	1.92924	1.90775	0.98886
ycfQ	0.950541	0.939876	0.988781
fepA	0.835242	0.825746	0.988631
b1966	0.650193	0.642773	0.988588
rnt	1.02588	1.01409	0.988506
yibF	0.73808	0.729543	0.988433
rfbA	0.798014	0.788771	0.988418
rpsL	1.16678	1.15285	0.988061
yhbE	0.521337	0.515049	0.987938
bacA	0.901066	0.889919	0.98763
yeeU	0.837645	0.827248	0.987588
yeeJ	0.773561	0.763912	0.987526
cynT	0.829735	0.819326	0.987454
ydcX	0.974303	0.96167	0.987034
hsdR	1.06641	1.05234	0.986812
serX	1.78813	1.76382	0.986403
ydjE	0.742776	0.73251	0.986179
hrpA	1.14791	1.13187	0.986022
glxK	0.83498	0.823257	0.98596
btuB	0.871121	0.858861	0.985927
malS	0.727942	0.717619	0.985818
pfkB	1.15043	1.13348	0.985272
yfhK	0.943466	0.929546	0.985246
atoS	0.715719	0.705032	0.985069
glnU	0.633471	0.62399	0.985032
mdtN	0.820764	0.808431	0.984974
dcm	1.00162	0.986428	0.984836
ybfE	0.911635	0.897735	0.984753
ybeF	0.881485	0.867852	0.984534
ileX	1.45196	1.42944	0.984486
rfbB	1.32126	1.30054	0.984322
yfcC	0.749778	0.738009	0.984303
mraZ	0.678207	0.66742	0.984095
znuA	1.31167	1.29068	0.984004
yebO	0.837287	0.823806	0.983899
asnC	0.908612	0.893721	0.983611
ycbC	0.844572	0.830592	0.983448
ymcC	3.53705	3.47769	0.983216
yjbJ	3.99354	3.92598	0.983085
ygjV	0.871678	0.856927	0.983077
yejH	0.865357	0.850682	0.983041
tyrV	1.01396	0.996599	0.982881
hemH	1.22767	1.20661	0.982844
yaeQ	0.974207	0.956763	0.982094
argF	0.810684	0.796109	0.982021
ybgI	0.959756	0.942393	0.981909
pdxY	0.781608	0.767451	0.981887
eutN	0.783969	0.769468	0.981502
dsdC	0.648723	0.636495	0.98115
lit	0.647663	0.635452	0.981145
yedX	0.933588	0.915946	0.981104
luxS	0.86182	0.845479	0.981039
b0656	0.898796	0.881741	0.981025
yeiG	0.769892	0.754997	0.980653
yhcG	0.71413	0.700239	0.980548
ybhD	0.570609	0.55935	0.980269
sbcB	1.02711	1.00671	0.98014
sbmA	0.866134	0.848887	0.980087
grxC	1.45981	1.43053	0.979942
yjjU	0.745086	0.730098	0.979883
ftsQ	1.12283	1.10019	0.979835
mfd	1.53615	1.50496	0.9797
yhfA	0.96528	0.945637	0.97965
yhiL	1.17378	1.14966	0.979453
ykgF	0.751795	0.736288	0.979374
hrpB	0.823916	0.806886	0.979331
dpiB	0.849896	0.832153	0.979123
ycjY	0.862165	0.844126	0.979077
b1367	0.801032	0.784021	0.978764
allR	1.17253	1.14727	0.978457
b2639	1.09749	1.07367	0.9783
yddW	0.982175	0.960541	0.977973
alsR	1.21741	1.19051	0.977906
yccE	1.17265	1.14674	0.977899
pspF	0.788972	0.771372	0.977693
ansB	0.818755	0.800461	0.977656
yhjK	0.936737	0.915638	0.977476
ycfS	1.62963	1.59287	0.977446
ypjD	0.876004	0.856139	0.977324
yhbC	0.87804	0.858075	0.977262
ftsY	1.25751	1.22815	0.976651
rpsG	0.879435	0.858855	0.976599
phnQ	0.786686	0.768272	0.976592
pth	1.38444	1.35147	0.976186
elaD	0.717302	0.70012	0.976047
b1331	1.0593	1.03385	0.975973
yebS	0.866607	0.84535	0.97547
yhfL	0.720048	0.702322	0.975382
ddlA	1.12058	1.09292	0.975315
treF	0.788465	0.768991	0.975302
lipB	0.999393	0.974692	0.975285
shiA	1.12747	1.09932	0.975032
relB	0.89273	0.870041	0.974585
purT	0.66751	0.650441	0.974429
aniC	0.924041	0.900312	0.974321
barA	0.745638	0.726481	0.974308
gssA	1.11121	1.08179	0.973529
ybgQ	0.825518	0.803266	0.973045
b1998	0.716222	0.696773	0.972845
ybhJ	0.830883	0.808221	0.972725
yhjB	0.804518	0.782499	0.972631
recX	0.856124	0.83259	0.972511
yhhT	0.852371	0.828632	0.97215
mltD	2.38581	2.3185	0.971789
yaiZ	0.885833	0.860621	0.971539
nadK	0.86432	0.839529	0.971317
rna	0.730074	0.709018	0.971158
rffC	0.793003	0.770125	0.971149
tufA	1.54214	1.49763	0.971139
yiaW	0.825833	0.801526	0.970566
yncE	1.03869	1.00794	0.970394
ybeT	0.718968	0.697674	0.970383
ycgI	0.848109	0.822966	0.970354
rph	0.733094	0.711307	0.970282
ydaQ	0.930417	0.902729	0.970241
marR	0.877668	0.851404	0.970076
yjdF	0.95879	0.930024	0.969998
osmB	0.938726	0.910484	0.969914
entC	0.849157	0.823489	0.969773
msbB	0.815965	0.79091	0.969295
yqeI	0.844383	0.818405	0.969234
ycaP	1.03986	1.00784	0.969211
yddL	0.848176	0.821926	0.96905
ypdA	0.838296	0.812282	0.968968
yggD	1.03933	1.00657	0.968476
mutH	0.838417	0.811932	0.968411
argI	0.652789	0.63216	0.968398
dksA	1.28807	1.24685	0.968001
yebF	0.782697	0.757587	0.967919
nupG	1.20509	1.16604	0.9676
atpI	1.34873	1.30496	0.967544
ycjX	1.24022	1.19993	0.967508
lolC	0.873481	0.844858	0.967232
cusR	1.04873	1.01424	0.967111
ykgD	0.901255	0.871517	0.967004
torR	0.936532	0.90538	0.966737
ytfQ	1.05761	1.02238	0.966688
yohL	0.822372	0.794971	0.96668
yjjV	0.722821	0.698024	0.965695
intA	1.13241	1.09351	0.965647
yhhM	1.29173	1.24724	0.965562
ymjA	0.910054	0.878496	0.965323
fruB	0.90387	0.872332	0.965108
slt	0.748043	0.721924	0.965084
ndh	0.886757	0.855503	0.964756
yiaG	2.19511	2.11708	0.964454
leuA	0.611139	0.589374	0.964387
bioB	0.742277	0.715562	0.96401
mdtH	0.766816	0.739118	0.96388
cysW	0.866094	0.834765	0.963828
mazG	0.740518	0.713394	0.963371
sscR	1.16574	1.12278	0.963145
rumA	0.734338	0.707187	0.963027
yhfP	0.767577	0.739177	0.963001
yeaT	1.3645	1.31378	0.962832
deoA	0.758259	0.729957	0.962675
b0298	0.869708	0.837157	0.962572
seqA	1.54672	1.48873	0.962511
prmB	0.726941	0.69958	0.96236
ygiR	0.884175	0.850736	0.962181
ygiP	0.820319	0.788935	0.961741
soxR	0.859016	0.826139	0.961727
ygdR	0.986099	0.948269	0.961637
aceK	0.677436	0.651187	0.961252
fepD	0.898357	0.863387	0.961074
gntR	1.04009	0.999369	0.960849
metK	1.14078	1.09583	0.960604
glgB	0.811343	0.778769	0.959851
proS	1.02237	0.980986	0.959518
ubiX	0.538709	0.516889	0.959496
abrB	0.990459	0.950287	0.959441
garD	0.59796	0.573602	0.959265
yjaH	0.803801	0.771038	0.959239
psd	0.991713	0.951204	0.959152
yfjN	0.634078	0.608029	0.958919
nac	0.790197	0.757555	0.958692
yeiE	1.18147	1.13197	0.958101
ygeY	0.913601	0.875083	0.957839
yeaH	0.584981	0.560289	0.957791
yojI	2.11643	2.027	0.957746
smpB	2.50813	2.40158	0.957519
gltX	1.0103	0.967295	0.957432
lysR	0.943195	0.902847	0.957222
yedW	1.49475	1.43078	0.957198
norR	1.00918	0.965979	0.957187
pspB	0.934714	0.894285	0.956748
menF	1.12032	1.07173	0.956626
alsA	0.855402	0.81823	0.956544
yqaC	0.782691	0.748405	0.956194
ycgF	0.836567	0.79966	0.955884
b4285	1.30465	1.24704	0.955844
rnd	0.91638	0.875709	0.955618
rplN	5.64633	5.39335	0.955196
yjgR	0.816586	0.779972	0.955161
ydfE	0.833905	0.796437	0.955069
rnhA	1.09788	1.04826	0.954806
yqeK	1.36642	1.30418	0.954456
ygdL	1.0947	1.04471	0.954331
yadC	1.13045	1.07812	0.953705
yfbV	1.68969	1.61124	0.953571
mglA	0.733808	0.699608	0.953395
ushA	1.05658	1.00716	0.953226
ptsA	0.818813	0.780492	0.9532
yfbJ	1.08939	1.03827	0.953074
fdhD	1.36104	1.29706	0.952996
b3007	1.77153	1.68815	0.95293
yfjP	0.910132	0.866962	0.952568
ycbR	0.687978	0.655316	0.952524
tig	1.35587	1.29133	0.952394
serW	4.45425	4.24139	0.952213
gntK	0.896304	0.85345	0.952188
eaeH	0.835892	0.79565	0.951858
yhfK	0.899288	0.855928	0.951784
gloA	0.998197	0.950043	0.951759
prpR	0.946844	0.90083	0.951403
b0332	1.04312	0.99239	0.951366
thiI	1.006	0.956785	0.951075
appA	0.87711	0.833834	0.95066
ysgA	0.771036	0.732975	0.950636
ompT	2.1051	2.00083	0.950467
yagT	0.83045	0.78912	0.950233
ompN	0.685261	0.650941	0.949917
ydhR	0.879664	0.835483	0.949776
yliG	0.930905	0.884089	0.94971
yoaF	0.72251	0.685979	0.949439
hipB	2.12591	2.01742	0.948968
dcuA	1.22401	1.16139	0.948834
yidS	0.759256	0.720228	0.948597
kbl	1.76942	1.67811	0.948395
argC	0.821151	0.778768	0.948387
rluB	0.818928	0.776497	0.948187
secA	0.756132	0.716491	0.947575
plsB	2.30166	2.18078	0.947479
srlR	1.08077	1.02349	0.947004
cbpA	1.45135	1.37439	0.946968
fadI	1.116	1.0568	0.946953
rhlE	1.084	1.02634	0.946814
slyD	3.86278	3.65655	0.94661
yhbQ	1.05474	0.998171	0.946369
eco	1.03622	0.980555	0.946278
moeA	0.86393	0.817316	0.946045
chaC	1.29011	1.22025	0.94585
yzgL	0.76811	0.726205	0.945444
rpiA	1.50609	1.4239	0.945427
cvpA	1.05141	0.993944	0.945341
lctP	0.842682	0.795942	0.944534
fryB	0.871767	0.823354	0.944466
yhiJ	0.954736	0.901525	0.944266
minC	4.06859	3.84157	0.944201
yffS	0.988401	0.933154	0.944105
yccR	1.05636	0.997049	0.943856
dapA	1.89148	1.78492	0.943661
ftsH	1.75476	1.65568	0.943538
ybdR	0.841244	0.793712	0.943498
gnd	2.15721	2.03474	0.943228
nhoA	0.818494	0.772004	0.9432
yebG	0.934651	0.881259	0.942874
rpe	0.766897	0.723008	0.94277
yccA	2.5135	2.36956	0.942736
yibK	1.17745	1.11001	0.942726
uvrA	1.2126	1.14271	0.942361
yrbA	1.10619	1.04228	0.942228
nanR	0.912171	0.85925	0.941984
ybdN	0.996186	0.93785	0.941441
b2192	0.91142	0.858003	0.941391
yifM_2	0.726552	0.68365	0.940951
ispB	1.42132	1.33715	0.940784
fpr	1.11758	1.05135	0.940737
b1788	0.850102	0.799466	0.940436
dppB	0.816399	0.767695	0.940342
amiA	1.10437	1.03818	0.940068
yiaT	1.51543	1.42435	0.9399
torT	0.69891	0.65688	0.939864
ynfM	0.765516	0.719294	0.93962
valV	1.01968	0.958077	0.939589
ynfL	0.917472	0.861973	0.939508
blc	1.04051	0.977277	0.939226
dxr	0.826849	0.776584	0.939209
ydbD	0.929305	0.872794	0.93919
corA	2.8252	2.65333	0.939162
ubiG	0.634265	0.595091	0.938237
yqaB	0.900278	0.844566	0.938117
skp	1.42087	1.3329	0.93809
yigI	0.992116	0.93066	0.938056
hupB	2.28685	2.14484	0.937904
hemG	0.765049	0.717478	0.937821
hupA	1.01558	0.952331	0.937718
aaeR	0.806811	0.756518	0.937664
hemC	2.08513	1.95453	0.937364
yncI	0.928951	0.870576	0.93716
yehS	1.86356	1.74571	0.936761
ybhM	0.631838	0.591855	0.936719
yadK	0.598028	0.560167	0.936691
ycjZ	0.94562	0.885692	0.936626
yphF	0.802333	0.751347	0.936452
ybiN	1.05311	0.985893	0.936175
fucR	1.99331	1.8659	0.936083
nfrB	0.722615	0.676416	0.936068
yeaP	1.40298	1.31325	0.936042
ybiO	0.837433	0.783576	0.935687
yejO	0.837084	0.783213	0.935644
yaeH	1.53112	1.43205	0.935298
ydhZ	1.24575	1.16498	0.93516
yciA	1.20114	1.12248	0.934511
ykfA	1.04324	0.974882	0.934474
pagB	0.800134	0.747677	0.93444
ycbW	1.121	1.04751	0.934438
glyU	0.716923	0.66975	0.9342
b2680	0.883188	0.825063	0.934188
trxC	1.01302	0.945494	0.933341
b1240	0.804331	0.750292	0.932814
yajB	0.876849	0.817867	0.932735
galS	1.38936	1.2959	0.932732
asr	0.822459	0.76686	0.932399
yebQ	1.39345	1.29901	0.932226
yafN	0.871305	0.812158	0.932117
yjeK	1.49252	1.39109	0.932045
yggG	1.11041	1.0348	0.931907
hemA	1.07363	0.999848	0.931274
yhhY	0.777835	0.724351	0.93124
proL	0.941249	0.876464	0.931171
rne	0.75788	0.705702	0.931153
glnB	1.03981	0.968011	0.930948
yliI	0.951896	0.886024	0.9308
helD	1.03424	0.962502	0.930637
gpp	1.19728	1.1141	0.930525
fecA	0.587483	0.546644	0.930484
yhcA	1.25554	1.16781	0.930123
argE	0.882471	0.820783	0.930096
fkpB	0.803552	0.747344	0.930051
ecfI	1.08264	1.00664	0.929803
ykgH	0.581899	0.540761	0.929305
yfhB	0.994495	0.924098	0.929214
argG	0.836383	0.776808	0.928771
yfdU	0.962154	0.893618	0.928768
smf_2	1.00115	0.929695	0.928629
maeB	1.28062	1.18905	0.928497
katE	0.993139	0.922036	0.928405
cca	0.666829	0.619023	0.928308
yccF	0.711226	0.66007	0.928074
galR	0.882553	0.818827	0.927793
rbfA	0.76044	0.705419	0.927645
ycbK	2.47774	2.29839	0.927615
ubiF	1.02811	0.953594	0.927524
aegA	0.895693	0.830769	0.927515
ykfG	0.990005	0.918142	0.927412
yneH	0.940949	0.872381	0.927129
chiA	0.792079	0.734164	0.926883
metR	1.07592	0.997251	0.926882
phnL	0.750902	0.695935	0.926799
trkA	1.29823	1.20225	0.926069
yhjX	0.863293	0.798797	0.92529
glcB	0.824569	0.76294	0.925259
fliF	0.731715	0.677009	0.925236
adiA	0.949302	0.878172	0.925071
ghrA	0.897812	0.830233	0.924729
stpA	0.86349	0.798458	0.924687
yggH	1.30659	1.20799	0.924538
narQ	0.748789	0.69221	0.92444
sfmC	0.870116	0.804299	0.924359
ygbN	0.838541	0.774805	0.923992
ytfR	0.751174	0.693856	0.923695
ydiQ	0.795616	0.734618	0.923333
tonB	3.18806	2.94146	0.92265
yaiW	0.997412	0.920224	0.922612
ybhQ	3.03895	2.80238	0.922155
ybaQ	1.07629	0.992223	0.921891
tolC	0.952511	0.877721	0.92148
thiM	1.65779	1.52761	0.921472
xapA	0.786924	0.725069	0.921397
ydeJ	1.00251	0.923619	0.921308
nuoM	0.860311	0.792457	0.921128
speC	0.726391	0.669059	0.921073
ybaE	0.882321	0.81197	0.920265
rpsU	2.83759	2.61078	0.920068
ybeB	1.45949	1.34085	0.918714
yiiP	0.833239	0.765043	0.918155
sodB	1.01597	0.932735	0.918073
b0725	0.597042	0.548105	0.918034
pldB	3.47772	3.19236	0.917946
pdhR	0.587017	0.538748	0.917772
sppA	2.62375	2.40788	0.917725
ydiU	0.812293	0.745218	0.917425
glnH	1.29926	1.19164	0.917165
elaA	0.998986	0.915726	0.916656
ykgJ	0.965514	0.884812	0.916415
yihD	1.19451	1.09458	0.916339
yagU	0.9725	0.890485	0.915666
alaS	1.14309	1.0466	0.915589
yjgH	0.818514	0.749296	0.915434
phoH	3.34626	3.06169	0.914959
ydiM	0.928855	0.849825	0.914917
yhhW	0.917274	0.839052	0.914724
ygbI	0.964078	0.881762	0.914616
ansA	1.29543	1.18405	0.914016
ybaT	0.930426	0.850122	0.913692
ygiZ	0.882647	0.806278	0.913478
yagK	0.87566	0.799809	0.913378
ygbJ	0.849466	0.77493	0.912255
hda	1.99613	1.82083	0.912178
yeaU	0.771848	0.703878	0.911938
ygiF	1.39555	1.27256	0.911872
ydhO	1.0848	0.989065	0.911751
ybeZ	1.2729	1.15927	0.910729
pdxB	1.3435	1.22322	0.91047
nrdG	1.78595	1.62509	0.909934
dcuS	1.06117	0.965489	0.909837
yhdN	1.69259	1.53977	0.909711
pppA	0.655503	0.596002	0.909229
iscS	0.879627	0.799367	0.908757
ilvC	0.748021	0.679709	0.908676
ychH	2.39641	2.17693	0.908413
csiE	5.04	4.57821	0.908375
b0663	0.95673	0.869043	0.908348
lacY	0.993998	0.902656	0.908107
ydfH	0.941951	0.855389	0.908104
rhsA	1.23136	1.11818	0.908079
yhhN	0.913935	0.829347	0.907447
imp	0.927129	0.841213	0.907332
emrE	1.115	1.01113	0.906844
ybjS	1.61559	1.46505	0.906822
nudB	1.01997	0.924795	0.906685
xseA	1.27114	1.15226	0.906472
yagE	2.40235	2.17754	0.906422
paaX	1.74151	1.57841	0.906343
yohM	0.813738	0.7374	0.906188
bglA	0.843383	0.764091	0.905983
araJ	1.26164	1.14302	0.905978
pstC	0.991353	0.898089	0.905922
ybdL	1.64542	1.49051	0.905855
mdtO	0.915287	0.828642	0.905336
yibL	1.06195	0.961406	0.905318
ycbB	1.38842	1.25669	0.905124
malI	0.801187	0.725116	0.905052
yacL	0.780289	0.705812	0.904552
cysB	1.36574	1.23458	0.903965
mog	1.05886	0.957119	0.903911
ydhQ	1.82731	1.65158	0.903835
yfeN	0.963016	0.870348	0.903773
yhcM	1.08943	0.984477	0.903658
ytfE	0.536166	0.484446	0.903537
upp	0.910145	0.822197	0.903369
pqiA	0.945113	0.853772	0.903355
aldH	0.786296	0.710106	0.903103
purM	0.793115	0.716113	0.902912
mdoB	1.33707	1.20706	0.902766
trmU	1.86252	1.68128	0.902694
hemB	1.08481	0.978742	0.902227
yqcD	1.07717	0.971725	0.902111
ampH	1.26234	1.1386	0.901982
rfaD	2.12194	1.91312	0.901588
metJ	1.61932	1.45985	0.901524
pyrH	1.07343	0.967677	0.901478
yeeA	0.840421	0.756812	0.900515
ubiE	1.64208	1.47857	0.900424
yaiA	1.13358	1.01982	0.899643
ynfK	1.10844	0.996938	0.899403
hepA	1.04762	0.941956	0.899137
yhbW	0.700517	0.629853	0.899126
yafC	0.834484	0.750091	0.898869
yceF	0.915825	0.822202	0.897772
speB	1.00462	0.901722	0.897573
ydcJ	0.964678	0.865205	0.896885
cls	1.0435	0.93548	0.896481
ylbE	0.872166	0.781644	0.896209
cmr	0.967865	0.867233	0.896027
prfC	1.04478	0.935905	0.895796
ykgM	0.946371	0.84751	0.895537
frr	2.11871	1.89734	0.895515
xseB	2.64484	2.3667	0.894839
yfaY	1.46322	1.30908	0.894653
yidE	1.01596	0.90878	0.894502
ynfC	0.886577	0.792724	0.89414
pinE	0.716603	0.640257	0.89346
map	0.957959	0.855584	0.893132
yaaA	0.94769	0.84632	0.893035
potF	0.994616	0.888092	0.8929
selC	0.795273	0.709532	0.892187
ppiA	2.38447	2.12694	0.891998
phoB	0.556266	0.495859	0.891406
kdtA	0.905967	0.80738	0.891181
tufB	0.877829	0.78201	0.890845
nrdB	0.856535	0.762994	0.890791
msrA	1.91125	1.70171	0.890364
cysK	1.94862	1.73489	0.890317
yqgA	0.967318	0.861189	0.890286
gst	1.46446	1.30352	0.890101
qseB	0.829521	0.738261	0.889985
yaaH	2.13183	1.89678	0.889745
fiu	0.896743	0.797325	0.889134
brnQ	1.49664	1.33059	0.889056
rssA	2.00132	1.77899	0.888908
inaA	1.19325	1.06033	0.88861
nhaA	1.07185	0.951791	0.887992
argW	3.00188	2.66316	0.887164
ydfV	0.775317	0.687778	0.887093
yrbF	1.24213	1.10184	0.887061
alsB	1.61348	1.43117	0.887006
yeiP	0.844149	0.748751	0.88699
mcrB	0.913235	0.809848	0.88679
erfK	1.05802	0.936523	0.885164
uspB	3.04447	2.69295	0.884538
ymfI	0.966308	0.853945	0.883719
ptrB	0.907003	0.801534	0.883717
kdgR	1.67042	1.4757	0.883431
deoR	0.95821	0.846482	0.8834
ydhD	1.38609	1.2242	0.883206
yedQ	1.1535	1.01858	0.883039
ydhS	0.938665	0.828853	0.883012
glmU	1.46594	1.29426	0.882886
yheO	1.9064	1.68204	0.882312
ygjO	0.805109	0.710335	0.882284
yaiX	0.772423	0.681438	0.882208
folA	2.41995	2.13406	0.88186
ybjE	1.31648	1.16064	0.88163
tdcB	1.01959	0.898829	0.881562
ygiH	1.49816	1.32006	0.881117
secE	1.77582	1.56461	0.88106
hyaA	1.37673	1.21191	0.880283
smtA	1.29779	1.14154	0.879608
fdrA	0.900123	0.791697	0.879543
ppiC	1.15793	1.01827	0.879391
yaaI	0.87025	0.764623	0.878624
yjcD	1.05074	0.922684	0.878124
ykgC	0.875338	0.768371	0.877799
ygiU	1.39847	1.2273	0.877601
rihA	1.40035	1.22882	0.877509
sstT	1.5682	1.37576	0.877285
ycaO	0.914915	0.802364	0.876982
yehZ	1.41868	1.24318	0.876298
ybgC	2.04228	1.78931	0.876131
yafV	1.21823	1.06702	0.875877
cfa	3.99102	3.49256	0.875104
nfnB	1.10603	0.967524	0.874771
cyoA	1.82361	1.59495	0.874612
ppiD	1.49573	1.30727	0.874003
ykiA	0.85372	0.745838	0.873634
icd	1.40173	1.22433	0.87344
ybjO	0.750035	0.655023	0.873323
gcvA	0.775211	0.676455	0.872607
prlC	1.35295	1.18054	0.872569
thiL	0.714248	0.622657	0.871766
ldhA	1.15842	1.00928	0.871254
wrbA	3.7992	3.30989	0.871208
yqjC	1.38957	1.21037	0.871036
ygeH	1.37555	1.19605	0.869503
ybjL	1.26208	1.09699	0.869187
yeaZ	1.12893	0.98125	0.869185
kefG	1.82595	1.58625	0.868722
b0501	0.919532	0.798586	0.86847
ahpC	1.51644	1.31697	0.868461
ybaD	1.0897	0.943825	0.866132
srmB	1.38757	1.20154	0.865931
lipA	1.8137	1.56993	0.865597
yedY	0.788416	0.681914	0.864917
cybC	0.850744	0.735809	0.8649
b0360	1.8912	1.63557	0.864828
yafD	1.38639	1.19865	0.864581
dam	0.959435	0.829351	0.864416
rihC	0.319735	0.276275	0.864075
ybjP	1.67193	1.44463	0.864052
poxB	0.989789	0.854982	0.863802
ubiC	1.38088	1.19279	0.863786
ribE	1.35312	1.16833	0.863434
dhaR	1.30811	1.12945	0.863427
yfeC	1.08215	0.934254	0.863332
ymdB	1.11283	0.960546	0.863157
yfgB	0.996051	0.859364	0.862771
insB_4	1.69164	1.45893	0.862435
yrbG	0.996379	0.859213	0.862335
dinG	1.37817	1.18823	0.862182
solA	1.17244	1.01076	0.862097
ynfA	0.892108	0.769073	0.862084
yeaL	0.669867	0.577229	0.861707
mqo	1.3599	1.17161	0.861544
ilvY	1.24783	1.07503	0.861524
zupT	2.39955	2.06647	0.86119
greA	1.20875	1.04072	0.860991
aidB	0.779633	0.670706	0.860285
yghU	1.33659	1.14973	0.860193
dnaQ	1.72501	1.48272	0.859544
yfbE	0.911688	0.782853	0.858685
ybaA	1.36848	1.17457	0.858305
ppa	4.00953	3.44077	0.858149
yffH	0.875856	0.751591	0.858122
menD	1.05592	0.905913	0.857937
pspE	3.46083	2.96886	0.857846
dnaX	1.07152	0.91918	0.857831
yifB	0.908266	0.778915	0.857584
rof	4.32384	3.70659	0.857247
flgA	0.902627	0.773345	0.856772
ytfL	1.37456	1.17733	0.856513
b0257	1.02033	0.873395	0.855996
phoP	1.07614	0.920908	0.855751
yjcO	1.25351	1.07231	0.855444
yhiD	1.89078	1.61714	0.855276
ecfD	1.81487	1.55171	0.855
ydgI	1.12006	0.957426	0.854802
adhE	2.86226	2.44418	0.853935
ybjN	2.23616	1.90877	0.853595
rluE	2.94244	2.51091	0.85334
yahC	0.937854	0.799125	0.852078
cueR	1.55011	1.31994	0.851518
ycdN	0.883736	0.75243	0.85142
ydcK	1.67051	1.42218	0.851349
ybfF	4.52308	3.8503	0.851258
yodB	1.22276	1.0408	0.851188
pepQ	1.13126	0.962803	0.85109
gsk	1.24906	1.0628	0.850884
potA	1.08856	0.925257	0.849986
lpp	2.30573	1.95877	0.849521
apbE	0.92206	0.783007	0.849193
ucpA	1.1421	0.969089	0.848514
ygfF	0.91475	0.77614	0.848472
tolB	1.46615	1.24387	0.848393
bax	4.11094	3.48764	0.84838
intZ	0.978026	0.82948	0.848117
envY	1.07341	0.910346	0.848089
hdeA	5.41255	4.58748	0.847563
racC	1.41433	1.1987	0.847536
betT	1.23026	1.04238	0.847288
ycfR	0.980356	0.830458	0.847098
yahD	1.25553	1.06353	0.847073
pitA	2.28156	1.93125	0.846463
ydjN	1.4863	1.25795	0.846365
yihN	4.41275	3.73414	0.846215
yejA	1.44394	1.22183	0.84618
ypjA	0.813689	0.688211	0.84579
yahB	1.92286	1.62506	0.845128
hslV	2.57139	2.17216	0.844741
cysJ	1.11265	0.939782	0.844632
yajR	1.53504	1.29624	0.844435
bisC	0.730975	0.617238	0.844403
yajO	1.66022	1.40092	0.843814
nudF	1.31017	1.10535	0.843669
nfo	1.03588	0.87302	0.842784
gcvT	1.01508	0.85519	0.842487
torS	0.921619	0.776167	0.842178
pepN	1.38587	1.16356	0.839587
codB	0.946397	0.794373	0.839366
narU	1.11383	0.934707	0.839183
grxB	1.39516	1.17047	0.838952
cspB	1.68821	1.41569	0.838577
yohD	1.29141	1.08261	0.838312
rhsE	0.928281	0.778093	0.838209
dsbG	1.15747	0.969931	0.837976
cytR	3.41661	2.86144	0.837509
ydgD	1.5951	1.33587	0.837485
pgi	3.82121	3.19764	0.836813
cysP	1.60922	1.34598	0.836417
rsuA	1.44636	1.20934	0.836125
spr	1.85678	1.55249	0.836119
ybhE	1.89805	1.58642	0.835816
yfcG	1.70465	1.42443	0.835612
aspC	1.12876	0.942742	0.835199
idi	1.27034	1.06032	0.834672
yafL	3.12838	2.60936	0.834093
narZ	1.32868	1.1082	0.834065
glcC	1.6613	1.38499	0.833679
lgt	1.15523	0.961201	0.832044
pncB	1.36621	1.13594	0.831452
apt	1.60473	1.33378	0.831156
fhlA	1.6382	1.36116	0.830885
asnS	3.13432	2.59985	0.829478
lpxC	5.63863	4.67293	0.828734
tpiA	1.68138	1.39271	0.828318
ybeU	1.3011	1.07722	0.827928
sspA	2.28766	1.89293	0.827454
crcB	1.60913	1.33124	0.827301
rhoL	2.4356	2.01268	0.82636
yniA	1.29028	1.06616	0.8263
ycjL	1.22604	1.0129	0.826155
gpt	1.07197	0.885179	0.825749
pnp	1.27285	1.04908	0.8242
pykF	1.0803	0.890316	0.824141
ypfJ	1.38273	1.13925	0.823914
syd	1.17257	0.966071	0.823893
cspG	1.09739	0.903872	0.823658
aes	0.894739	0.736076	0.822671
alsI	0.598031	0.49192	0.822566
clpB	3.75338	3.08625	0.822259
cspA	2.0607	1.69423	0.82216
yhcO	1.45069	1.1919	0.821611
hcaR	3.27514	2.69062	0.82153
ycgK	1.07167	0.879802	0.820967
fliY	2.20313	1.8079	0.820604
ydfO	2.17799	1.78661	0.820298
yjhU	0.818926	0.671046	0.819421
aspA	4.46541	3.65737	0.819044
yihR	0.903084	0.738859	0.818151
yjcE	0.962886	0.786528	0.816845
ychJ	1.1891	0.971044	0.816624
mhpR	2.80386	2.28955	0.816573
fabZ	2.07639	1.69523	0.816431
ppiB	1.19545	0.975904	0.816346
nlpI	1.62024	1.32228	0.816098
allA	1.31097	1.06822	0.814831
yggE	1.70296	1.38759	0.81481
pmrD	1.15747	0.942903	0.814626
aroK	2.18201	1.77727	0.81451
fhuF	2.46302	2.00476	0.813943
yhhZ	0.802059	0.652568	0.813616
serU	5.57342	4.5305	0.812876
rrnH	1.35344	1.09924	0.812183
yejG	3.88294	3.15255	0.811896
ybgA	1.10783	0.899336	0.811803
yfgA	3.78253	3.06434	0.81013
uspF	4.56831	3.70057	0.810053
glnL	2.96207	2.39918	0.809967
ydgH	1.15777	0.937679	0.809904
ygeI	1.10727	0.89638	0.80954
gadX	6.08249	4.9206	0.808978
yafJ	1.52054	1.22994	0.808884
nupC	1.48417	1.20033	0.808758
ybaL	1.32885	1.07389	0.808137
pntA	1.31213	1.05955	0.807499
ybjQ	1.60673	1.29565	0.806387
ycgN	2.40449	1.9371	0.805618
ymgE	1.20698	0.972259	0.80553
bolA	3.11847	2.51172	0.805433
yraR	1.51873	1.22317	0.805395
yahK	1.35401	1.08962	0.804735
gadB	5.42782	4.36417	0.804038
glgS	5.30591	4.2629	0.803426
ynfB	0.918799	0.737851	0.803061
mglB	3.55469	2.85423	0.80295
pyrG	2.08888	1.67513	0.801929
ylaC	4.78272	3.83507	0.801858
rdoA	1.43844	1.15339	0.801833
ompA	5.65072	4.5308	0.801809
aroP	0.919936	0.73694	0.801078
deoB	2.18868	1.74665	0.798039
bfd	1.72685	1.37715	0.797489
yhcF	1.92546	1.53385	0.796616
cueO	1.11937	0.89169	0.796599
otsB	1.90745	1.51688	0.795237
rfaH	1.18547	0.942689	0.7952
yhdA	1.77486	1.40964	0.794225
rsd	4.53124	3.59223	0.792769
yaiE	1.71036	1.35586	0.792733
rssB	2.56186	2.03013	0.792442
yjgA	1.33623	1.05857	0.792205
yihX	1.33315	1.05531	0.79159
fliA	1.15486	0.913148	0.7907
focA	3.93881	3.11431	0.790673
ycgJ	1.3902	1.09797	0.789795
sdaA	2.61963	2.06726	0.789142
ylaB	2.36263	1.86108	0.787716
grpE	0.78816	0.62054	0.787328
nanT	1.94263	1.52698	0.786037
yrbL	5.44091	4.27503	0.785721
ybhK	0.959453	0.753187	0.785017
yfdV	2.2121	1.73529	0.784455
ydcL	1.95788	1.53585	0.784443
sraB	3.47759	2.72695	0.78415
b0582	1.41357	1.10798	0.78382
lpd	1.81383	1.41795	0.781744
tyrS	1.60227	1.25093	0.780719
yegT	1.16755	0.910839	0.780129
slyB	1.5075	1.17476	0.779276
yobF	3.72436	2.90062	0.778824
yddH	1.03719	0.807735	0.77877
infA	3.32238	2.58703	0.778668
dppA	5.79263	4.5096	0.778506
pfkA	1.97391	1.53623	0.778268
ydgA	1.64039	1.27639	0.778101
ycaC	2.93063	2.28026	0.778078
gatY	4.98014	3.87389	0.777868
gmr	1.42894	1.11129	0.7777
ydgR	1.51839	1.1798	0.777006
aceB	4.60048	3.57338	0.776741
yjjK	3.23937	2.50871	0.774443
talA	2.2789	1.76297	0.773604
yncG	1.51218	1.16938	0.773309
coaE	1.00798	0.778549	0.772389
artP	4.04759	3.1263	0.772384
entS	1.09822	0.847744	0.771925
rrnB	5.0076	3.86387	0.771603
nrdH	1.34446	1.03738	0.771598
yhjG	1.14806	0.884466	0.770399
yedP	5.70407	4.3925	0.770065
sodC	1.90872	1.46816	0.769183
tnaC	4.02751	3.0972	0.769011
astC	3.18404	2.44793	0.768815
ilvL	3.94779	3.03131	0.76785
mrp	1.24326	0.954124	0.76744
yegP	2.8041	2.15121	0.767164
gadW	5.47927	4.19697	0.765971
yhfG	2.12888	1.6286	0.765003
ybiA	1.04624	0.800348	0.764975
fadL	2.11085	1.61275	0.764028
ycfD	2.367	1.80077	0.760779
cysQ	1.32391	1.00651	0.760252
trmE	1.54246	1.17089	0.759108
yaiP	1.54348	1.17112	0.758751
rrnC	3.2776	2.48036	0.756759
ydgL	2.19689	1.65391	0.752843
manX	1.63471	1.23054	0.752759
menG	3.52787	2.64784	0.750549
dinJ	3.74337	2.80533	0.749413
pcnB	3.59404	2.69282	0.749246
ybiH	3.88394	2.90738	0.748564
yebR	1.89473	1.41418	0.746374
slyX	0.978361	0.729593	0.745729
ptsG	1.77209	1.32118	0.745553
hcaT	1.0769	0.802775	0.745449
nupX	1.38751	1.03423	0.745384
yjjJ	1.84034	1.37099	0.744962
b1997	2.14643	1.59853	0.744741
mcrA	1.92581	1.43391	0.744575
yqjG	1.60622	1.19539	0.744227
lpxP	3.76565	2.78365	0.739222
pyrC	1.03281	0.763197	0.738955
guaC	1.03474	0.764155	0.738502
ygiW	2.3523	1.73508	0.737611
moaA	3.11742	2.29772	0.73706
yhhQ	1.77648	1.3083	0.73646
ybeL	2.30923	1.6996	0.736006
pitB	5.10478	3.75338	0.735269
yqeG	2.98646	2.19519	0.735047
osmC	3.08072	2.2635	0.734731
ycjM	1.14295	0.839758	0.734727
rob	3.62524	2.66232	0.734386
psiF	1.34771	0.987471	0.732705
acpP	4.43795	3.25094	0.732531
fdoG	3.58087	2.62188	0.732192
yncC	1.77208	1.29245	0.729341
dgkA	0.933027	0.679199	0.727952
ugpB	1.67717	1.22059	0.727769
yqfA	2.85546	2.07095	0.725261
pgpB	1.09422	0.793424	0.725106
cysD	1.26014	0.912169	0.723862
sbmC	1.83648	1.32809	0.723173
oppA	3.25501	2.35266	0.722781
rnk	2.66156	1.92261	0.722363
amyA	2.49503	1.80016	0.721498
uxuR	2.00812	1.44848	0.721309
rluD	2.79691	2.01552	0.720625
iscR	2.54979	1.82579	0.716056
yafK	2.02086	1.44583	0.715455
pck	1.63368	1.16812	0.715024
ybcW	2.19868	1.56826	0.713272
yjdI	1.80338	1.28479	0.712434
yahO	2.7794	1.97925	0.712113
def	2.72962	1.94365	0.712058
polA	1.16038	0.82611	0.711932
msrB	3.18265	2.2636	0.711231
evgA	2.63056	1.85972	0.706966
ada	2.35978	1.64928	0.698915
hisL	4.09587	2.84988	0.695795
aer	1.5881	1.1031	0.694602
yciG	2.52793	1.75529	0.694359
dmsA	3.99692	2.77398	0.694029
ydeI	2.06516	1.43131	0.693076
aldB	1.83598	1.27208	0.692863
ybaY	1.71789	1.18973	0.692554
ytfB	3.2865	2.26125	0.688041
yceP	2.63917	1.76762	0.669762
ybhL	1.8495	1.23849	0.669632
acnB	2.36341	1.57883	0.66803
tam	2.02311	1.35115	0.667858
priC	1.62276	1.07597	0.663048
elaB	3.9873	2.63397	0.660589
dkgA	2.74409	1.81023	0.659683
mscS	3.85277	2.53861	0.658906
ytfF	1.56722	1.02654	0.655004
galP	2.22228	1.45137	0.653101
idnR	2.51245	1.63487	0.650706
glpD	2.27722	1.4793	0.649605
prpB	1.71489	1.10843	0.646356
ydcI	2.91391	1.8726	0.64264
ygjG	3.68953	2.36635	0.641369
rpsB	2.90152	1.85345	0.638787
ycgR	1.07695	0.686665	0.637603
rpsT	3.9937	2.50371	0.626914
glpA	1.64767	1.02976	0.624981
uspG	1.75674	1.09642	0.624119
hdhA	1.72117	1.05724	0.614255
ydiV	1.08817	0.656788	0.603571
yahM	3.48253	2.02607	0.58178
yohC	4.64315	2.67416	0.575937
yhjY	2.60282	1.49809	0.575564
ydcS	2.62242	1.4972	0.570924
treB	2.78977	1.56548	0.561149
ygjH	3.72254	1.99198	0.535112
yegE	2.18761	1.1337	0.518237
tar	2.09619	0.984187	0.469511
pyrB	2.11693	0.889307	0.420093
flgM	2.93345	1.0132	0.345395
yeiT	1.73105	0.480888	0.277801
