# Supplementary material for: A screen for cell envelope stress uncovers an inhibitor of prolipoprotein diacylglyceryl transferase, Lgt, in Escherichiacoli
Source: iScience. 2024 Sep 5;27(10):110894. doi: 10.1016/j.isci.2024.110894 (PMC11456916; doi:10.1016/j.isci.2024.110894)
Supplement: Data S2. pPromrcsA-GFP genetic induction screen with Keio and CRISPRi collections [file mmc3.xlsx]

## Sheet: RcsA Induction Genetic Screen
	E. coli Non-essential Gene Deletion Collection (Keio) + pPromrcsA-GFP				E. coli essential CRISPRi knockdown collecion + pPromrcsA-GFP
	Keio Mutant	Biomass Normalized Colony GFP			gRNA	Biomass Normalized Colony GFP (–aTc)	Biomass Normalized Colony GFP (+aTc)	Fold Change (Induction)
	hns	5.48186			igaA	1.04993	3.4692	3.30422
	hns	4.19248			secE	0.996165	3.27765	3.29026
	pgm	3.62854			pgsA	0.978243	2.86219	2.92585
	ydgI	3.18184			bamA	0.99698	2.86219	2.87086
	fdx	3.00283			nusG	1.22559	3.4692	2.83063
	galU	2.47445			lpxC	1.14717	3.02973	2.64105
	tolB	2.45111			yejM	1.03297	2.29152	2.21837
	lpp	2.28494			iscU	0.961062	1.98739	2.06792
	emtA	2.01404			hscA	0.988389	1.78577	1.80675
	opgH	1.9842			fdx	1.00905	1.81592	1.79963
	opgG	1.88585			rpoD	0.963358	1.73134	1.7972
	dsbA	1.8519			racR	0.972985	1.71037	1.75786
	asmA	1.81687			eno	0.846273	1.46252	1.72819
	lysR	1.80561			rho	1.28669	2.19977	1.70963
	ybgC	1.80498			dapD	0.972541	1.62795	1.67392
	hscB	1.77302			dapE	0.99698	1.66332	1.66836
	lysR	1.7455			rpoA	1.14287	1.85139	1.61994
	dnaK	1.74211			nusA	1.11473	1.78047	1.59722
	rodZ	1.72299			ispA	1.12784	1.77007	1.56944
	dksA	1.72088			ptsI	0.970763	1.49938	1.54453
	iscU	1.71995			rplJ	1.01586	1.5377	1.51369
	dsbB	1.70815			glmU	0.97691	1.45536	1.48976
	ybeY	1.69075			csrA	1.0737	1.59642	1.48684
	waaP	1.62743			rplL	0.972837	1.43352	1.47354
	groL	1.60712			rplY	0.893225	1.30598	1.46209
	rfaH	1.59974			pdxH	0.929396	1.3491	1.45159
	cysD	1.59623			gapA	0.952915	1.37558	1.44354
	atpC	1.58888			asd	0.971792	1.40034	1.44099
	ydhF	1.58821			ihfA	0.959433	1.37577	1.43394
	ilvY	1.57967			pgk	1.01098	1.44802	1.4323
	cydD	1.50186			rpoC	1.3846	1.98248	1.43181
	ygdT	1.48809			ispG	1.29573	1.77697	1.37141
	dsbB	1.48467			dapA	1.08496	1.47028	1.35515
	argD	1.48407			alaS	0.994804	1.3355	1.34247
	pgi	1.46968			fbaA	1.07978	1.43952	1.33317
	ygdT	1.46918			grpE	0.907296	1.18969	1.31125
	ptsI	1.46295			uppS	0.952578	1.24084	1.30261
	ilvY	1.45648			prs	0.869379	1.12919	1.29885
	cydB	1.45579			lpxD	1.0677	1.38433	1.29654
	ygfZ	1.45508			lgt	0.965274	1.24332	1.28805
	fes	1.45363			accC	0.823834	1.05819	1.28447
	lysS	1.44764			ycaR	1.03875	1.33332	1.28359
	cyaA	1.4452			lspA	0.972318	1.24694	1.28244
	lapB	1.44152			hemD	1.01638	1.29341	1.27256
	rpe	1.43026			der	0.94114	1.19254	1.26712
	flgM	1.42268			obgE	0.848791	1.07231	1.26334
	racC	1.39453			pyrG	0.94314	1.18872	1.26039
	purK	1.37123			iraM	1.03709	1.30023	1.25373
	feoB	1.36723			rpmF	1.04141	1.29378	1.24233
	smpB	1.36349			erpA	0.969208	1.20359	1.24183
	thrA	1.35594			lolC	0.941355	1.16799	1.24076
	mepS	1.3552			tsaE	0.937067	1.15645	1.23411
	yeiQ	1.35114			lolA	0.933363	1.15022	1.23234
	glmM	1.34929			iscS	1.32653	1.62749	1.22687
	sanA	1.34735			infB	1.17901	1.44409	1.22483
	fepD	1.34715			mukB	0.953804	1.15752	1.21358
	lipB	1.34666			tsaB	0.946028	1.14378	1.20903
	alsB	1.34595			tilS	0.868638	1.05004	1.20883
	queD	1.3447			msbA	0.988683	1.19255	1.2062
	thrC	1.34009			lnt	1.17805	1.41707	1.2029
	yfjZ	1.33645			tktA	0.965653	1.16084	1.20213
	mdtL	1.33573			ubiX	0.91174	1.0954	1.20144
	exbD	1.33385			yedN	1.01616	1.22055	1.20114
	fepG	1.33349			suhB	0.88693	1.0633	1.19886
	pflB	1.33063			mukE	0.983057	1.17839	1.1987
	aspC	1.32947			aspS	0.852765	1.01882	1.19473
	yhfW	1.32699			ubiG	1.0663	1.26808	1.18924
	nuoM	1.32606			rpsU	1.21024	1.43739	1.18768
	rfe	1.3194			ykfM	0.873526	1.0346	1.18439
	cbrB	1.31878			fabD	0.994388	1.1771	1.18374
	fadK	1.3177			ispE	1.09673	1.29763	1.18317
	mlaE	1.31751			yddL	0.998831	1.18175	1.18313
	lsrK	1.31638			nusB	1.00824	1.19182	1.18208
	yhcB	1.31527			gpsA	0.975947	1.14843	1.17673
	sib	1.31415			hemH	0.848865	0.998841	1.17668
	rpsU	1.31222			pth	0.797469	0.935987	1.1737
	ygdD	1.30936			fabA	0.967727	1.13116	1.16889
	acrB	1.30685			ydaE	0.93529	1.09035	1.16579
	yajQ	1.3064			dxr	0.884335	1.03078	1.1656
	paoD	1.30245			glmS	0.926181	1.0791	1.16511
	dtpD	1.29963			ydaS	0.945362	1.10067	1.16428
	tap	1.298			ygeF	0.860196	1.00078	1.16343
	symE	1.29736			metK	1.04667	1.21669	1.16243
	eutK	1.29716			mrdB	1.06059	1.23164	1.16127
	yedD	1.29677			tonB	0.992536	1.15195	1.16061
	yfaV	1.29675			secA	1.03949	1.20573	1.15993
	pdxB	1.29415			rpoE	0.974614	1.12616	1.15549
	aroG	1.28795			nadD	1.13265	1.30537	1.15249
	ybaQ	1.2879			ppa	0.977132	1.12597	1.15232
	tcyJ	1.28671			ydfO	1.03085	1.18763	1.15209
	dsrB	1.28662			can	0.945288	1.08875	1.15177
	rnd	1.28486			groL	0.967357	1.11415	1.15175
	ybjI	1.28472			lolD	0.924861	1.06347	1.14987
	holD	1.28452			ydcD	0.957803	1.10041	1.14889
	lrp	1.28432			yffS	0.855901	0.981833	1.14714
	yciW	1.28327			dapB	0.90937	1.04238	1.14627
	frmR	1.28107			thiL	1.0349	1.18429	1.14436
	polA	1.28089			mrdA	0.91996	1.05186	1.14338
	ptsG	1.28046			ileS	1.01853	1.15983	1.13873
	maoP	1.27783			dcd	0.922594	1.04943	1.13748
	fdoI	1.27632			ftsY	0.948916	1.07862	1.13668
	yjjW	1.27594			gltX	0.960617	1.08866	1.1333
	kdgT	1.27404			tsaD	0.83909	0.949471	1.13155
	lon	1.27364			yihA	0.967938	1.0915	1.12765
	hybD	1.27194			pheM	0.95299	1.07453	1.12753
	folP	1.27116			ftsW	0.955359	1.07587	1.12614
	baeS	1.27086			lolB	0.936424	1.05451	1.1261
	yebQ	1.2698			era	0.944251	1.06074	1.12337
	ompC	1.26976			accB	0.904778	1.01636	1.12332
	ecnB	1.26939			cohE	0.968108	1.08572	1.12149
	focA	1.26751			valS	0.909444	1.01902	1.12049
	yfgD	1.2671			trpS	0.951286	1.06322	1.11766
	ldcA	1.26654			ftsH	0.987574	1.10136	1.11522
	yaiV	1.26606			fabG	0.983279	1.09602	1.11465
	ubiF	1.26217			accA	0.981205	1.09349	1.11444
	rpiA	1.26119			lolE	0.952578	1.06156	1.11441
	dctR	1.26096			lptG	0.944699	1.05212	1.11371
	hdfR	1.25945			rpsC	1.11214	1.23756	1.11277
	garP	1.25864			accD	0.861097	0.958199	1.11277
	ylbI	1.2584			mreB	1.12483	1.25017	1.11144
	yaiU	1.25799			lpxK	0.949805	1.05334	1.10901
	phoU	1.25284			kdsC	0.924295	1.02476	1.1087
	ypdJ	1.25276			hemE	0.994091	1.10063	1.10717
	stpA	1.25254			thrS	0.897032	0.992768	1.10673
	yfeZ	1.25223			acpS	0.962321	1.06283	1.10444
	dinQ	1.25201			holD	0.939807	1.03784	1.10431
	ygcS	1.25133			ydhL	1.00394	1.1077	1.10335
	mlaD	1.24997			ubiD	0.992758	1.09155	1.09952
	nadC	1.24984			ygeG	0.858376	0.939762	1.09481
	yraQ	1.24936			birA	0.951444	1.04165	1.09481
	ebgR	1.24724			glmM	0.96632	1.05756	1.09442
	frdB	1.24548			acpP	1.10903	1.21358	1.09428
	fsaB	1.24409			ffh	1.02757	1.12387	1.09372
	acrR	1.24375			yidC	0.911962	0.9951	1.09116
	cpxR	1.24204			lptF	0.957792	1.0451	1.09116
	yajR	1.24174			ftsA	0.96632	1.05428	1.09102
	yajG	1.24148			dapF	1.04712	1.14151	1.09015
	ydhB	1.24077			guaA	0.867785	0.944897	1.08886
	ldtE	1.23994			murD	0.910851	0.991375	1.08841
	yddW	1.23979			ftsB	0.980317	1.06427	1.08564
	wecE	1.23857			asnS	0.955072	1.03573	1.08445
	mrcB	1.23856			coaE	0.922764	0.998884	1.08249
	ybaA	1.23832			pheS	0.933364	1.01013	1.08225
	cpoB	1.23657			ubiE	0.98402	1.06494	1.08223
	mngA	1.23591			frr	0.95336	1.02981	1.08019
	kdpD	1.23521			ribE	0.943732	1.01881	1.07955
	chpB	1.23465			hemG	0.970689	1.04643	1.07803
	fepB	1.23267			fldA	0.942399	1.01559	1.07766
	ydbD	1.2324			rne	0.805468	0.867608	1.07715
	ybaT	1.23186			ubiB	0.965431	1.03786	1.07502
	envC	1.23173			safA	0.975281	1.04796	1.07452
	oppA	1.23075			rluD	0.992018	1.06538	1.07395
	ompW	1.23037			ubiA	0.96632	1.03752	1.07368
	hokB	1.22981			hda	0.992758	1.06536	1.07313
	yhaI	1.22946			proS	0.900631	0.963999	1.07036
	hyaD	1.22908			rpe	1.00357	1.07353	1.06971
	uxaC	1.22646			dnaE	0.976466	1.04443	1.0696
	dcuB	1.22576			rnt	0.920044	0.983095	1.06853
	fur	1.22552			folB	0.85279	0.910801	1.06803
	fhuB	1.22464			ygfZ	1.13027	1.20649	1.06743
	ycaI	1.22461			pheT	0.94788	1.01164	1.06726
	glxK	1.22437			Empty_Vector	1.03012	1.09843	1.06631
	yaiW	1.22422			kdsB	0.998535	1.06215	1.06371
	cysK	1.22288			metG	1.1074	1.17747	1.06328
	wrbA	1.22109			lptC	0.942546	1.0013	1.06234
	abgB	1.22078			dicA	0.933363	0.991032	1.06179
	sucA	1.21994			fabI	0.961136	1.01994	1.06118
	ulaB	1.21911			fmt	0.939067	0.994404	1.05893
	gltJ	1.21639			hemC	0.961358	1.01733	1.05822
	hslV	1.21528			yncH	1.02638	1.08482	1.05694
	eda	1.21487			tusE	1.02816	1.08541	1.05569
	yegP	1.21474			ubiH	0.9895	1.04269	1.05375
	trpE	1.21436			glnS	0.986686	1.03864	1.05266
	hybE	1.21307			degS	0.980317	1.03073	1.05142
	glgA	1.21264			folP	0.929736	0.975744	1.04949
	appB	1.21224			gmk	0.922848	0.96774	1.04864
	yqeH	1.21198			rplS	0.956544	1.00301	1.04858
	xthA	1.21115			tsaC	0.930846	0.975972	1.04848
	yehL	1.20947			lptD	1.14672	1.2015	1.04777
	xseB	1.20894			ybeY	1.08548	1.13635	1.04686
	ycgI	1.20626			dnaN	0.896484	0.938178	1.04651
	ynfE	1.20599			ispD	0.92196	0.964434	1.04607
	rzpD	1.20297			cca	0.930019	0.969858	1.04284
	recD	1.20192			tadA	0.994758	1.03555	1.04101
	tktA	1.20017			murI	1.11021	1.15543	1.04073
	moeB	1.19979			nrdB	1.04549	1.08776	1.04043
	pdeC	1.19956			def	1.01201	1.05194	1.03945
	smf	1.19921			ribD	1.02105	1.0613	1.03943
	spf	1.19905			dnaT	0.90937	0.945165	1.03936
	nrfC	1.19793			pyrH	0.961432	0.998493	1.03855
	yjgA	1.19742			sucB	1.00942	1.04812	1.03834
	ymgE	1.19643			holB	0.903297	0.936047	1.03626
	pinE	1.19608			rbfA	1.04282	1.07623	1.03204
	rsxB	1.19479			cydD	1.10199	1.13494	1.02989
	wecB	1.19468			bamD	1.25011	1.28701	1.02952
	dcuC	1.19164			lapB	0.956915	0.984823	1.02917
	sdaB	1.19118			rpoH	0.944769	0.971677	1.02848
	yebE	1.1911			rpsK	0.983695	1.01117	1.02793
	mdtE	1.19104			coaA	0.939258	0.964385	1.02675
	mdh	1.19063			folC	0.904038	0.925591	1.02384
	gspC	1.19007			lysS	1.12984	1.15484	1.02213
	mltA	1.18901			aceF	1.09382	1.11616	1.02042
	iscX	1.189			lpxH	0.977799	0.99584	1.01845
	queA	1.18793			ribC	0.968732	0.984773	1.01656
	fimG	1.18757			fusA	0.935438	0.95014	1.01572
	ydfA	1.18667			bioA	1.12888	1.14581	1.015
	yjgZ	1.18652			plsC	0.931365	0.944857	1.01449
	gmhB	1.1858			mreD	1.11192	1.12786	1.01434
	fixB	1.18511			cydX	1.11754	1.13325	1.01405
	coaE	1.18474			tmk	0.928551	0.935687	1.00769
	arcA	1.18439			cydB	1.07874	1.08555	1.00632
	yhjJ	1.18366			murJ	1.09822	1.10281	1.00418
	ydeK	1.18318			ispB	1.09466	1.0981	1.00314
	agaR	1.18303			lapA	1.04704	1.04812	1.00103
	hmp	1.18269			dnaB	0.979428	0.97999	1.00057
	yjjY	1.18182			yqcG	1.03475	1.03439	0.999658
	rffT	1.18105			lpxL	0.979872	0.977937	0.998025
	ycaC	1.18034			plsB	1.02682	1.02287	0.996149
	lysU	1.17943			nadK	0.976318	0.967697	0.99117
	fabH	1.17928			fabZ	0.965505	0.95021	0.984159
	rffH	1.17798			ymiB	0.98713	0.971331	0.983995
	mokB	1.17739			tyrS	0.902779	0.88817	0.983818
	argO	1.17738			parE	1.05097	1.03372	0.983593
	yqiA	1.17652			lpxB	1.07815	1.06013	0.983294
	yciX	1.17633			lptE	0.956205	0.939864	0.98291
	ruvB	1.17623			fabB	1.06911	1.05057	0.982658
	rydC	1.17616			mreC	1.30187	1.27924	0.982616
	xdhB	1.17612			sucA	1.01364	0.995709	0.982308
	brnQ	1.17557			groS	1.08377	1.06113	0.979103
	yaiY	1.17373			higA	0.855655	0.837435	0.978706
	rffM	1.17371			rseP	1.15561	1.13012	0.977944
	aqpZ	1.17308			rplT	0.932994	0.912145	0.977654
	pinH	1.17154			lptB	0.985566	0.962791	0.976892
	rsmF	1.17137			cysS	1.10288	1.07371	0.973552
	rhaT	1.17122			topA	0.98165	0.952625	0.970433
	cvpA	1.17118			ribF	0.94899	0.920632	0.970117
	waaL	1.17089			hemL	1.05008	1.01801	0.969457
	trmL	1.17001			dnaX	0.823463	0.795793	0.966398
	rpsT	1.16979			rpmB	1.11105	1.06993	0.962982
	ptsP	1.16936			ygeN	1.12458	1.08276	0.962815
	ynjC	1.16812			dnaC	0.959433	0.921284	0.960239
	bglG	1.16783			ispF	1.1388	1.09133	0.958317
	yohJ	1.16726			wzyE	0.789113	0.755159	0.956972
	ykgA	1.16597			lpxA	1.05815	1.01219	0.956564
	npr	1.16585			psd	1.0495	1.00136	0.954127
	pheP	1.16433			dnaA	1.07185	1.02015	0.951763
	sdiA	1.16344			serS	1.05726	1.00602	0.951532
	yohH	1.16341			dut	0.945732	0.896037	0.947453
	yjbI	1.1629			hisS	1.0486	0.992215	0.946231
	panB	1.16229			trmD	0.953878	0.901721	0.945321
	hslJ	1.16225			waaU	1.09503	1.03422	0.94447
	ydfZ	1.16149			cydC	1.0971	1.03413	0.942594
	yiiQ	1.16064			prmC	1.05171	0.991154	0.942424
	dacB	1.15991			holA	0.914258	0.859805	0.94044
	pntA	1.15966			rsgA	1.05756	0.994466	0.940341
	yhdT	1.15918			yjbS	1.15013	1.08122	0.940083
	rydC	1.15862			ymfE	1.1759	1.10312	0.938105
	envZ	1.15855			hipB	1.13162	1.06156	0.938088
	bcp	1.1578			mukF	1.32535	1.23789	0.934013
	ppsR	1.15686			rpsM	1.04661	0.972356	0.929053
	yciU	1.15679			dnaG	0.984982	0.913906	0.92784
	bdcA	1.15666			nrdA	1.08881	1.01019	0.927791
	entE	1.15626			ispU	1.42984	1.32163	0.924319
	ddpD	1.15625			folA	1.14628	1.05429	0.919749
	potB	1.15512			mnmA	0.985945	0.90232	0.915183
	dacA	1.15508			lptA	1.0529	0.960569	0.912307
	metH	1.1527			relB	0.904186	0.820886	0.907873
	rclB	1.15226			ssb	1.02675	0.929392	0.905178
	wecC	1.15217			cdsA	1.13517	1.02467	0.902654
	recA	1.15182			coaD	0.989426	0.891488	0.901016
	damX	1.15173			infC	0.855975	0.77001	0.899571
	lrp	1.15073			yqgF	1.19953	1.07877	0.899332
	ykgH	1.15008			purB	0.897258	0.803414	0.89541
	yagP	1.14995			map	1.09992	0.973264	0.884851
	glgP	1.14965			yqeL	1.26559	1.11727	0.882806
	trpR	1.14944			infA	0.97417	0.857987	0.880737
	ybjL	1.14882			ligA	1.22745	1.07947	0.879443
	crr	1.1486			ftsZ	0.868342	0.760868	0.876231
	msrB	1.14833			prfB	0.961876	0.841944	0.875314
	aaeB	1.14825			murG	0.894484	0.781277	0.873439
	mutH	1.14808			folE	1.01964	0.885399	0.868344
	rffC	1.14795			rplU	0.929587	0.806494	0.867582
	cas1	1.14786			murB	1.0009	0.866042	0.865259
	yohP	1.14785			waaA	1.12458	0.971568	0.863938
	sgrS	1.14738			lpd	1.08948	0.940684	0.863428
	mltD	1.14715			dfp	1.12095	0.967103	0.862752
	ybhU	1.14699			nadE	1.02157	0.878865	0.860312
	ydgU	1.14674			cydA	1.18012	1.00972	0.85561
	yegQ	1.14606			lexA	0.885015	0.754802	0.852868
	yebO	1.14561			lipA	1.18768	1.01291	0.85285
	sdhA	1.14553			orn	1.00853	0.856603	0.849356
	flgC	1.1453			folD	0.801469	0.679618	0.847965
	ygfI	1.14524			rpsI	0.992906	0.835529	0.841498
	gfcB	1.14516			hemA	0.894188	0.745727	0.833971
	rpoD	1.14504			rpsF	1.17272	0.976041	0.832286
	ymiB	1.14481			rnpA	0.988019	0.82054	0.83049
	ecpR	1.14425			rplO	1.00308	0.831226	0.828674
	gutM	1.14386			rpsR	1.03149	0.85464	0.828549
	astE	1.14356			rimM	0.955063	0.790617	0.827816
	uacT	1.14349			rplM	0.873008	0.722673	0.827797
	ydbA_1	1.14222			pssA	1.07711	0.890869	0.827092
	uspC	1.14221			rpsT	1.08363	0.891645	0.822834
	uspB	1.14219			argS	0.964934	0.791597	0.820364
	ulaC	1.14189			zipA	0.913695	0.749526	0.820323
	ybhI	1.14174			murE	0.873748	0.71438	0.817604
	pitA	1.14082			rpmH	1.05985	0.864389	0.815574
	ryfB	1.13993			rplQ	1.02164	0.832749	0.81511
	ybdG	1.13934			rplE	1.07533	0.874966	0.813671
	yhfL	1.1389			rpmI	1.06504	0.865433	0.812584
	emrY	1.13861			ispH	1.2841	1.04317	0.812371
	yahC	1.13841			murC	0.953212	0.768365	0.80608
	nuoL	1.13814			tsf	0.850044	0.676951	0.796372
	yjfF	1.13779			rplF	0.995054	0.789316	0.79324
	ykgL	1.13757			ribA	1.07148	0.849513	0.79284
	paaG	1.1371			rpsN	1.0215	0.794328	0.777609
	yfjW	1.13608			priB	0.969949	0.752195	0.7755
	mzrA	1.13564			prfA	0.960099	0.743972	0.774891
	mdlA	1.13554			rplC	0.988315	0.761403	0.770406
	potC	1.13549			rpsD	1.23485	0.94139	0.762351
	micA	1.13539			lepB	1.19397	0.903163	0.756436
	allB	1.1353			rpsO	0.971509	0.717555	0.738598
	uspA	1.13524			rpmA	1.03771	0.756461	0.728971
	ybeL	1.13483			rplX	0.881821	0.639675	0.725402
	yoaC	1.13472			ftsL	0.915517	0.663824	0.725081
	ompA	1.13341			ftsI	0.926403	0.671215	0.724539
	cytR	1.13315			rplK	0.938252	0.677131	0.721694
	fcl	1.13297			rpsH	0.950311	0.677124	0.712529
	purN	1.13247			secY	1.02645	0.726588	0.707862
	ompR	1.13151			glyA	1.20501	0.842553	0.699211
	uspD	1.13145			leuS	1.03624	0.722464	0.697199
	omrA	1.1308			rpsA	1.21508	0.844266	0.694824
	ykgE	1.13002			glyS	0.806282	0.555989	0.689572
	rbsK	1.12997			rplA	1.16198	0.791922	0.681529
	mqo	1.12928			rplR	0.972837	0.662781	0.681287
	panD	1.12915			gyrB	1.11517	0.758044	0.679754
	yihI	1.12913			rplV	0.98476	0.669383	0.679742
	ompA	1.12881			murF	0.974688	0.661703	0.678887
	yeeY	1.12855			glyQ	0.875081	0.59352	0.678245
	panC	1.12854			rpsL	0.937784	0.62786	0.669514
	btuF	1.12824			rplW	0.956396	0.635447	0.664418
	priB	1.12796			rpsB	1.24663	0.827687	0.663942
	mhpR	1.1276			fabH	0.898483	0.595138	0.66238
	yohC	1.12748			murA	1.01342	0.66863	0.659776
	dppA	1.1274			rplD	0.956766	0.62705	0.655385
	yahD	1.12698			rpsG	1.11821	0.731174	0.653878
	ybhL	1.12696			adk	1.3529	0.875351	0.647019
	mgsA	1.12675			rplN	1.00483	0.630004	0.626976
	ycgZ	1.12661			rpsJ	0.912789	0.538265	0.589693
	ebgR	1.12604			rplB	0.972985	0.565723	0.58143
	tisA	1.12586			rpsP	1.13976	0.659828	0.578917
	ybfA	1.12581			rpmD	1.08733	0.622823	0.5728
	ysdC	1.12573			rpsQ	1.02623	0.565472	0.551018
	yfiM	1.12523			rpmC	1.19019	0.619927	0.520862
	yejO	1.12517			rplP	1.18479	0.590179	0.49813
	mepH	1.12475			mraY	0.883202	0.421309	0.477025
	rihA	1.12446			rpsS	0.937671	0.446198	0.475857
	ybcJ	1.12424			rpsE	1.05237	0.461073	0.438126
	yehL	1.12421
	wzzE	1.12404
	ryeF	1.124
	codB	1.12375
	rmf	1.12357
	lpcA	1.12356
	pdeK	1.12287
	chbB	1.12257
	hokC	1.1219
	ygfB	1.12154
	envC	1.11965
	bamE	1.11964
	ydaE	1.11957
	sdhE	1.11956
	sibABEC	1.11906
	cspA	1.11828
	nuoB	1.11809
	omrB	1.11792
	yqcG	1.11785
	rybA	1.11777
	glmZ	1.11772
	pbl	1.11767
	hicB	1.11757
	uspE	1.11718
	otsB	1.11706
	zntA	1.11701
	sibABEC	1.11701
	ybgJ	1.11688
	rcsC	1.11649
	sgrT	1.11634
	dedD	1.11617
	oxyR	1.11607
	mdtG	1.11574
	yjjY	1.11552
	rlpA	1.11548
	bglG	1.11544
	sra	1.11532
	mepH	1.11498
	arnF	1.11481
	ldrABC-ldr	1.11452
	mug	1.11437
	ydfB	1.11392
	frdA	1.11376
	diaA	1.11345
	yihL	1.11339
	ybdM	1.11318
	bluR	1.11311
	mnmA	1.11297
	mltG	1.11282
	dppA	1.11281
	yhfS	1.11234
	secB	1.11179
	ydhY	1.1116
	ytjB	1.11154
	ydaG	1.11142
	menA	1.11131
	rppH	1.11112
	norV	1.11101
	dcyD	1.11076
	radA	1.11048
	yghO	1.11047
	ybbC	1.11027
	tatC	1.11017
	yigG	1.11009
	rapA	1.11002
	ykfF	1.11
	ydaN	1.10986
	bioF	1.10968
	yccU	1.10968
	chiX	1.10956
	mtfA	1.10952
	znuA	1.10939
	yqjD	1.10924
	rsmH	1.10911
	yaiZ	1.10892
	modA	1.10891
	ynhF	1.10891
	nadB	1.10889
	yraJ	1.10867
	cusS	1.10837
	ydcM	1.10821
	rybA	1.10816
	yaiP	1.10794
	ISO92	1.1079
	omrAB	1.10776
	nuoC	1.10772
	paaB	1.10744
	gnsB	1.10705
	ydjF	1.10692
	ybgD	1.1069
	ttdA	1.10683
	nlpD	1.1068
	ybaV	1.10676
	prpR	1.10643
	yobI	1.10639
	ydfI	1.10635
	mdtQ	1.10623
	rybB	1.10601
	mlc	1.10599
	csrC	1.10573
	coaA	1.10553
	cydX	1.10519
	yjfY	1.10512
	yegX	1.10461
	IstR-1	1.1044
	yeaV	1.10405
	sdhD	1.10395
	yohP	1.10384
	argR	1.1038
	fimD	1.10373
	gcvH	1.10329
	yacL	1.10317
	yihN	1.10291
	arcZ	1.10243
	micC	1.10204
	usg	1.10166
	hokE	1.10153
	dapF	1.10095
	yqjK	1.10089
	blr	1.10055
	ynbG	1.10011
	omrAB	1.10005
	yoaK	1.09977
	yjiS	1.09969
	isrC	1.09961
	grxD	1.09941
	ipeX	1.09938
	cyaY	1.09915
	ykgG	1.09877
	rutB	1.09867
	slyA	1.09867
	yccS	1.0985
	yhbT	1.09832
	rcsC	1.09781
	ipeX	1.09754
	hofQ	1.09727
	hokD	1.09674
	cytR	1.0965
	ymiB	1.09643
	yzcX	1.09637
	tpke70	1.09623
	mcaS	1.09559
	ryjA	1.09549
	ssrA	1.09548
	yahH	1.09526
	sufS	1.09519
	yifN	1.09514
	stpA	1.09465
	sraB	1.09436
	xdhD	1.09375
	glmY	1.09369
	cmoB	1.09359
	yoaC	1.09351
	yagJ	1.09304
	ybjJ	1.09288
	yfaP	1.09282
	truA	1.09262
	yiaW	1.09241
	yraP	1.09237
	dcrB	1.09228
	rnlB	1.09157
	udk	1.09148
	aceA	1.0912
	pntB	1.09114
	rseA	1.09105
	yecE	1.09101
	ydfA	1.09074
	ymfJ	1.09073
	tdh	1.09071
	skp	1.09047
	ybdL	1.09044
	znuC	1.09035
	yafD	1.09021
	panZ	1.09001
	fimE	1.08942
	bcsC	1.0894
	yzfA	1.08888
	ecnA	1.08851
	micF	1.08844
	dhaM	1.08834
	isrC	1.08774
	thiG	1.08728
	efeB	1.08681
	fimZ	1.0868
	ldrABC_ldr	1.08668
	yceO	1.08657
	ygaQ	1.08644
	fieF	1.08626
	yeeO	1.08565
	ynjE	1.08558
	adhE	1.08531
	rpsO	1.0853
	yfcD	1.08515
	cmoA	1.08507
	modA	1.08502
	fepA	1.085
	trpR	1.08491
	ompX	1.08455
	xapR	1.08449
	rydB	1.08434
	rpoS	1.08329
	yehB	1.08319
	gltF	1.08314
	ryeA	1.083
	atpI	1.08268
	ynbC	1.08256
	mscK	1.0825
	cysA	1.08227
	mhpE	1.08199
	yeeH	1.08187
	evgA	1.08183
	yhbS	1.08159
	hokD	1.0814
	ymjD	1.08131
	mokC	1.08125
	sraB	1.08095
	recG	1.08079
	glgB	1.08073
	yafV	1.08046
	manX	1.08044
	nimR	1.08015
	ryfA	1.07981
	kdsD	1.0797
	cvrA	1.07966
	yaiS	1.07959
	ydcI	1.07953
	yshB	1.07898
	ybjM	1.07837
	acrA	1.07831
	ryfB	1.07808
	focB	1.078
	yccX	1.07791
	dcm	1.07781
	ybfF	1.07775
	ebgA	1.07757
	yhfZ	1.07757
	aidB	1.07756
	ymjD	1.07755
	rpiB	1.07748
	gcvB	1.07747
	acnB	1.07728
	waaF	1.07722
	rnb	1.07659
	flhE	1.07651
	cadC	1.07625
	yfiP	1.07622
	yebB	1.07612
	nth	1.07612
	ygeR	1.07567
	ccmE	1.07562
	rpmJ	1.07555
	appX	1.0754
	pspA	1.07532
	yeaR	1.07528
	yhfG	1.07527
	yfjH	1.07487
	tp2	1.07482
	acrB	1.07478
	yahF	1.07463
	hemN	1.07453
	argP	1.07427
	ilvG_1	1.07411
	prpC	1.07356
	xdhA	1.07354
	ythA	1.07349
	pdeF	1.07319
	tamA	1.07313
	ynjI	1.07264
	asr	1.07262
	glpE	1.07238
	bglX	1.0723
	arnB	1.07228
	ydfW	1.07226
	rprA	1.07215
	ugpA	1.07203
	ylcH	1.07171
	yejB	1.07169
	eutN	1.07159
	ygjP	1.07146
	ahpC	1.07138
	lafU	1.07127
	tktB	1.07123
	fliG	1.07116
	rpoZ	1.07108
	uvrD	1.07077
	mlaA	1.07076
	yejO	1.07051
	yibA	1.07044
	yobH	1.07028
	ilvG_2	1.06991
	acrA	1.06972
	emrD	1.0697
	ybeX	1.06956
	ybeU	1.06954
	rprA	1.06948
	ybhD	1.06944
	gadE	1.06932
	yaaJ	1.06927
	yniD	1.06917
	yahG	1.06905
	yffB	1.069
	yjeO	1.06894
	yiaL	1.06877
	mdtO	1.06848
	qmcA	1.06847
	yniD	1.06845
	elyC	1.06839
	lpxL	1.06832
	ppdC	1.06828
	ssrA	1.06826
	yoaK	1.06768
	cbpM	1.06765
	ppnN	1.06765
	pphA	1.06763
	dsrA	1.06741
	agaW	1.06738
	yphG	1.06738
	fecI	1.06727
	rhoL	1.0671
	yfdI	1.06708
	ypfM	1.06706
	acrB	1.06706
	hyfD	1.06702
	relE	1.06693
	rpnA	1.06684
	feoA	1.066
	ybcQ	1.06583
	slp	1.06534
	yjjB	1.06518
	modE	1.06514
	uhpA	1.06485
	yhjE	1.06478
	micF	1.06443
	ycjG	1.06441
	dgcP	1.06437
	yjiQ	1.06435
	yghU	1.06433
	mlaF	1.06418
	kgtP	1.06414
	ydhQ	1.06412
	ylcG	1.06393
	paaX	1.06386
	yphC	1.06386
	sdhD	1.06385
	iscA	1.06384
	yjfN	1.06364
	ynfH	1.0636
	ldtB	1.06358
	ycjR	1.06355
	yoaJ	1.06355
	yshB	1.06342
	ydfW	1.06329
	dcuR	1.06324
	rpoS	1.06322
	hcaB	1.063
	ydcY	1.06295
	sdiA	1.06284
	wzzB	1.06275
	ypjA	1.0627
	thiM	1.06256
	tnaA	1.06253
	sohB	1.06239
	ykgO	1.06232
	sseA	1.06217
	cydX	1.06213
	fadR	1.06189
	tolA	1.06189
	narQ	1.06184
	rluD	1.06176
	frvX	1.06173
	rzpQ	1.06164
	ykgJ	1.06153
	yjhC	1.06125
	phnN	1.0609
	aroL	1.06084
	ryfD_clpB_del	1.06083
	xylE	1.06065
	ydiJ	1.06065
	alsC	1.06063
	cpsG	1.06032
	speC	1.06031
	fumA	1.06022
	mutL	1.06018
	torZ	1.06018
	yoeB	1.06007
	tpr	1.06002
	yjeI	1.06001
	pdeA	1.05998
	yggE	1.0599
	galR	1.05972
	yfdH	1.05967
	acrR	1.05952
	pfkB	1.05951
	sapA	1.05947
	malE	1.05937
	ypjC	1.05934
	yneE	1.05929
	yncK_2	1.05925
	miaB	1.05924
	lomR_2	1.05911
	aat	1.0591
	amiA	1.05902
	cynX	1.059
	wcaE	1.059
	fliR	1.05891
	ybcY	1.05885
	ykfA	1.05884
	sgcQ	1.05873
	ftnB	1.05838
	yneK	1.05836
	lacA	1.05822
	mutM	1.05818
	mtlD	1.05814
	ilvL	1.05805
	pfkA	1.05791
	thiF	1.05791
	glpF	1.05784
	minC	1.05783
	ptrB	1.05739
	rcnR	1.05714
	ydhX	1.05701
	pfkB	1.05699
	atpD	1.0569
	sodB	1.0567
	trkG	1.05667
	asnC	1.05664
	yafD	1.05662
	cynR	1.05631
	acrR	1.05607
	ymcE	1.05604
	ymjC	1.05579
	kbaZ	1.05578
	yieP	1.05559
	wzc	1.05558
	chbR	1.05548
	pgl	1.05542
	yciO	1.05535
	yifL	1.05524
	frmB	1.05524
	yfeY	1.05523
	ybcM	1.05522
	ygaH	1.05517
	malX	1.05515
	yjjU	1.05514
	pflA	1.05511
	grxC	1.05501
	modE	1.05499
	gadE	1.05492
	glxR	1.05481
	frdC	1.05476
	ddpA	1.05451
	ykgA	1.05445
	lacY	1.05428
	adiY	1.05421
	wzxC	1.05401
	yaaU	1.05401
	melR	1.0539
	cyaR	1.05382
	ymgG	1.05368
	yegX	1.0532
	yqeL	1.05303
	nuoH	1.05301
	lyxK	1.05281
	ulaR	1.05278
	tdcB	1.0527
	ybgP	1.05265
	yjbF	1.05264
	ygjV	1.05256
	yodB	1.05249
	znuA	1.05247
	ebgC	1.05245
	ybdF	1.05231
	ygiW	1.05214
	ybbD	1.05208
	ariR	1.05192
	hprR	1.05191
	trxB	1.05172
	yidH	1.0516
	ycbK	1.05154
	mutS	1.05138
	gsk	1.05131
	ypdK	1.05129
	cecR	1.05115
	ghrB	1.05087
	adeQ	1.05085
	appY	1.05081
	rluA	1.05069
	ryeA	1.05068
	yhhX	1.05063
	yjaZ	1.05062
	yfhM	1.05062
	ybhN	1.05055
	yedS_3	1.05041
	opgC	1.05036
	frmA	1.05035
	ampC	1.05027
	yjjQ	1.05027
	waaH	1.0502
	pdeK	1.04997
	pyrI	1.04989
	cyaR	1.04973
	yieK	1.04952
	hokA	1.0495
	prlC	1.04923
	mdtK	1.0492
	ytfP	1.04915
	mgrB	1.04904
	yebZ	1.04898
	araG	1.04894
	tcdA	1.04891
	ypeA	1.04889
	yoaG	1.04877
	gshA	1.04867
	ygaY	1.04849
	ybaL	1.04847
	ybaM	1.04842
	topAI	1.04809
	eutL	1.04802
	glnG	1.04796
	gmm	1.04779
	lgoT	1.04771
	tatB	1.04771
	yeaW	1.0477
	recN	1.04765
	ydcS	1.04756
	bcsF	1.04753
	yahB	1.0475
	thiD	1.04747
	fklB	1.04743
	agaS	1.04741
	ddpX	1.04735
	ynjF	1.04731
	fucR	1.04723
	iclR	1.04706
	dcd	1.04704
	eco	1.04679
	yqcE	1.04676
	ygeL	1.04663
	yhfK	1.04655
	phoP	1.04654
	ycaD	1.04651
	ygaY	1.04646
	tnaC	1.04637
	elfG	1.04629
	glmY	1.04623
	yadN	1.04618
	nfsA	1.04617
	thiS	1.04614
	ruvC	1.04607
	yghS	1.04599
	potA	1.04598
	hemE	1.04595
	prpD	1.04581
	ycjY	1.04577
	yagI	1.04574
	ygdG	1.04571
	yebT	1.04563
	ddlA	1.04561
	ypdC	1.0455
	rfbD	1.0454
	yqeC	1.04498
	ybfE	1.04495
	flgA	1.04482
	glrR	1.0448
	yedS_1	1.04477
	cdgI	1.04467
	recJ	1.04467
	ryfD_clpB_del	1.04463
	ynaI	1.04462
	kefB	1.04461
	cspC	1.04461
	add	1.04443
	upp	1.04438
	rydB	1.04434
	yfaZ	1.04421
	ygaC	1.04413
	alx	1.04403
	ppiC	1.04403
	hflX	1.04399
	zinT	1.0438
	mnaT	1.04373
	ytfA	1.04359
	ydbH	1.04351
	bisC	1.04324
	puuR	1.04322
	puuC	1.04309
	tolR	1.04309
	cnu	1.04304
	bglF	1.04299
	ugpC	1.04289
	yhcD	1.04284
	yddA	1.04277
	trpD	1.0427
	glpT	1.0427
	rsmG	1.04269
	yhgH	1.04263
	ttcA	1.04258
	dsrA	1.04254
	pncA	1.04252
	yjcB	1.04244
	eptC	1.04238
	uxuR	1.0423
	acnB	1.04225
	yibI	1.04215
	aslA	1.04211
	ybbA	1.04202
	anmK	1.04188
	fpr	1.04188
	prmB	1.04182
	etk	1.04181
	flgJ	1.04171
	yeaG	1.04166
	zwf	1.04159
	yohK	1.04157
	yibN	1.04153
	yhiI	1.0415
	sieB	1.04147
	hdeB	1.04144
	ykgR	1.04141
	ytfH	1.04129
	yhhS	1.04114
	grxA	1.04113
	pspD	1.04109
	yicR	1.04092
	bepA	1.04091
	alsE	1.04071
	fliE	1.04067
	yhhH	1.04063
	ydcM	1.0406
	rep	1.04057
	ynfF	1.04046
	ycdZ	1.04038
	ygeN	1.04036
	patD	1.0403
	avtA	1.04026
	yodC	1.04016
	cadB	1.04008
	cysW	1.04003
	yjbL	1.03997
	yeaK	1.03987
	deoB	1.03984
	yegP	1.03981
	ybcK	1.03979
	tdcC	1.03978
	malM	1.03948
	yiaO	1.03942
	qorB	1.03941
	rem	1.0394
	emrE	1.03931
	mgrB	1.03931
	gltS	1.0392
	ydgH	1.0392
	rimL	1.03909
	gabP	1.03902
	gspE	1.03888
	nirB	1.03887
	yjeN	1.03886
	frvB	1.03884
	tyrP	1.03884
	ymfD	1.03879
	ampH	1.03879
	yfhH	1.03875
	pspG	1.03874
	uvrC	1.03873
	rhmD	1.03852
	ykfC	1.03852
	yggI	1.03839
	nhaR	1.03835
	rbsB	1.03834
	ygdI	1.0383
	trxA	1.03828
	ssrS	1.03811
	soxR	1.03808
	yadV	1.03803
	ybjX	1.03794
	yhbQ	1.03791
	rlmA	1.03774
	mlaC	1.03749
	yraI	1.03748
	dacD	1.03741
	yegU	1.03738
	cobU	1.03726
	paaE	1.03726
	yaiA	1.03708
	ppx	1.03685
	cspF	1.03683
	sufB	1.03679
	yddE	1.03678
	fkpB	1.03669
	ygfK	1.03667
	actP	1.03667
	cysZ	1.03644
	ddpC	1.0364
	ligB	1.0364
	dsdA	1.0364
	yeiE	1.03639
	yidP	1.03638
	yidQ	1.03636
	yiaA	1.03635
	yoeE	1.03634
	yhhA	1.03632
	ycfP	1.03632
	yneE	1.0363
	tsx	1.03623
	yhfT	1.03622
	fnr	1.03621
	gspL	1.03621
	yfcL	1.03621
	ydgJ	1.03621
	yedE	1.03601
	yafZ	1.036
	znuB	1.03599
	osmE	1.03591
	ybaM	1.03584
	frlR	1.03571
	aroK	1.03568
	ompX	1.03559
	ykiB	1.03554
	yfiC	1.03551
	ynbE	1.03543
	yehP	1.03532
	dcuA	1.03528
	osmY	1.03523
	tmcA	1.03515
	ygeY	1.03513
	livK	1.03508
	srkA	1.03506
	hypT	1.03502
	ybdF	1.03501
	yafX	1.03501
	ydfC	1.03492
	ydjL	1.03491
	dtpA	1.0349
	yphH	1.03489
	ypfH	1.03478
	fdhF	1.03462
	tehA	1.03462
	yhfU	1.03461
	ydcO	1.03449
	mprA	1.03444
	tisB	1.03437
	alr	1.03436
	bcsQ	1.03434
	hyaE	1.03428
	feoC	1.03409
	yiiR	1.03399
	ybcC	1.03397
	allA	1.03387
	dppC	1.03377
	ybiV	1.03376
	mepM	1.03359
	yigI	1.03353
	yegD	1.03352
	idnR	1.03351
	yegV	1.03331
	rfbB	1.03329
	yciV	1.03324
	prmA	1.03317
	ysgA	1.03317
	mhpR	1.03313
	rsmD	1.03308
	mpaA	1.03303
	yjjV	1.033
	osmC	1.03296
	fliJ	1.03289
	torA	1.03283
	pcm	1.03281
	htpX	1.03264
	gspI	1.03263
	ssrS	1.03261
	thiH	1.03256
	yhjY	1.03238
	sgcC	1.03237
	psiE	1.0323
	sufB	1.03224
	nikD	1.03199
	bcr	1.03197
	yfiH	1.03196
	yejL	1.03194
	slmA	1.03189
	yjfP	1.03184
	ydiO	1.03173
	csrD	1.03172
	tfaD	1.03169
	ykfF	1.03168
	yaaW	1.03166
	puuE	1.03166
	flgK	1.03165
	ldtD	1.0316
	aas	1.03156
	cbrA	1.03155
	yfjQ	1.03154
	mnmC	1.03153
	yidR	1.03145
	glk	1.03128
	rlmE	1.03124
	lplA	1.03123
	marR	1.03121
	yagK	1.03115
	yidB	1.0311
	appX	1.03107
	b0519	1.03104
	yjhQ	1.03102
	psuK	1.03096
	pqiA	1.03089
	ymfA	1.03087
	dcuS	1.03086
	nrfG	1.03052
	ybbN	1.03051
	rnhB	1.03046
	recQ	1.03042
	ytfR	1.0304
	arfA	1.0304
	mltF	1.03039
	treC	1.03029
	ydcT	1.03027
	ypdK	1.03021
	dps	1.03019
	menC	1.03013
	ycbJ	1.03012
	rbfA	1.03004
	paoA	1.03003
	yiaU	1.02999
	yqjF	1.02996
	yhdP	1.02988
	ldtC	1.02985
	tcyL	1.02983
	endA	1.02982
	thrL	1.0298
	yqgE	1.02978
	yraK	1.02975
	rclC	1.02972
	sad	1.02968
	deoD	1.02965
	patA	1.02965
	hspQ	1.02963
	dgoT	1.02957
	fepA	1.02952
	nfuA	1.02951
	sfsA	1.0295
	yjfL	1.02949
	gspM	1.02936
	yafN	1.02933
	yaeQ	1.02927
	ecnA	1.02923
	sgcA	1.02911
	ymfH	1.0291
	nfi	1.02901
	yejE	1.02886
	hycF	1.02879
	yphF	1.02872
	cysP	1.02871
	seqA	1.0287
	wbbL_1	1.02864
	hicA	1.02863
	yncE	1.0286
	rhaS	1.02846
	ynfA	1.02843
	ygeO	1.02836
	ynaE	1.0283
	yafQ	1.02821
	yjgX_2	1.02807
	djlA	1.02791
	ypaA	1.02774
	fhuA	1.02771
	ulaA	1.0277
	yciF	1.02766
	pmbA	1.02764
	frwC	1.02764
	yegW	1.02756
	yhaO	1.02748
	rpmF	1.02739
	yihY	1.02733
	fdnH	1.02729
	flu	1.02727
	ytfB	1.02718
	dicF	1.02702
	yqhA	1.02689
	tusC	1.02683
	fumC	1.02683
	fic	1.02682
	caiT	1.0268
	queC	1.0268
	epmB	1.0268
	ldrD	1.02671
	eutA	1.02671
	slt	1.02669
	fabF	1.02668
	ypfM	1.02664
	yjcS	1.02659
	mltC	1.02654
	mdtM	1.02647
	yihW	1.02627
	cpsB	1.02626
	yggN	1.02622
	gfcD	1.02616
	bioP	1.02614
	yebF	1.02606
	rlmG	1.02596
	yddH	1.02588
	ysaA	1.02583
	yidE	1.02583
	rcnB	1.02583
	ecpE	1.02574
	mscM	1.02563
	ydaW	1.0255
	ygeX	1.02545
	fadI	1.02542
	tauB	1.0254
	xanQ	1.02539
	cycA	1.02526
	phnD	1.02507
	pflC	1.02499
	arsR	1.02498
	ybgQ	1.02494
	glgS	1.02494
	acrA	1.02493
	rfbA	1.02493
	yehM	1.02488
	entA	1.02481
	ydhV	1.02479
	b0510	1.02475
	agaI	1.02474
	yrhD	1.02464
	yghX_1	1.02459
	nagE	1.02452
	mntP	1.02449
	ybbJ	1.02441
	kptA	1.02441
	eutE	1.02437
	yibL	1.02437
	rhsD	1.02436
	rmuC	1.02431
	tbpA	1.02413
	murP	1.02408
	araH	1.024
	yjfZ	1.02395
	ssnA	1.02392
	fryB	1.02388
	yddK	1.02379
	ykfH	1.02377
	recO	1.02376
	eutB	1.02353
	yphH	1.02345
	yfaH	1.02341
	ydaG	1.02338
	ptsN	1.02336
	ydfN	1.02333
	yidG	1.0233
	yjiC	1.02324
	gltK	1.02324
	uxuB	1.02322
	yceF	1.02319
	ldrABC	1.02315
	melA	1.02314
	tam	1.02299
	ykgF	1.02291
	zapD	1.0229
	yhiN	1.02289
	fadA	1.02288
	yaeI	1.02284
	dacC	1.0228
	hslU	1.02267
	yihQ	1.0226
	nrfF	1.02257
	yqeH	1.02255
	yiaN	1.0224
	pspB	1.02239
	ydhC	1.02235
	yhfY	1.02234
	rimJ	1.02232
	ecpB	1.02232
	melB	1.02214
	mmuM	1.02213
	ypjJ	1.02211
	ydbJ	1.02209
	mltB	1.02206
	nupX	1.02203
	ulaG	1.02197
	comR	1.02192
	yfbS	1.02186
	ydiF	1.0218
	pyrL	1.02179
	fixC	1.02177
	proW	1.02175
	ghrA	1.02173
	ryjB	1.02158
	soxS	1.02157
	yjcZ	1.02146
	aroF	1.02143
	yjiN	1.02142
	mntR	1.02137
	yigL	1.02136
	yhcG	1.02133
	efeO	1.02131
	htrL	1.02131
	ybiB	1.02129
	yhdJ	1.02129
	yhdY	1.02125
	arpA	1.02112
	cadA	1.02108
	yaaI	1.02107
	yfbO	1.02101
	malQ	1.02101
	ymgH	1.02099
	slyX	1.02098
	ymjA	1.02097
	yhiK	1.02096
	yfeW	1.02093
	abgT	1.02091
	pgpB	1.02091
	ttdB	1.02088
	xylU	1.02087
	ydaY	1.02082
	yiiG	1.02079
	cedA	1.02075
	cof	1.02073
	ddpB	1.02073
	yeiS	1.02072
	phnJ	1.02072
	gudP	1.02064
	yzpK	1.02058
	yqiC	1.02055
	yjhB	1.02053
	idi	1.02053
	cobT	1.02046
	yacG	1.02045
	ynfB	1.02044
	tatE	1.02038
	phoE	1.02032
	yahL	1.02018
	yfaX	1.02017
	ymfS	1.02016
	yaeR	1.02015
	ydjG	1.02014
	parC	1.02013
	plaP	1.02011
	glrK	1.02011
	yiaB	1.0201
	fdnG	1.02009
	uxuA	1.02007
	ynfA	1.02004
	ogt	1.02004
	nanT	1.02003
	aegA	1.02001
	yijD	1.01993
	ydhI	1.01992
	ydaF	1.01991
	ycaP	1.01984
	atpF	1.01982
	yciN	1.01967
	adiA	1.01965
	ymfQ	1.0196
	ydjX	1.0196
	gltP	1.01958
	yhcF	1.01954
	raiA	1.0195
	dinG	1.0194
	ydcR	1.01937
	creA	1.01928
	pepD	1.01925
	metL	1.01925
	fliN	1.01922
	xisE	1.0191
	lrhA	1.01908
	pepB	1.01904
	yaiO	1.01903
	ygjQ	1.01902
	yagF	1.01899
	ymiA	1.01897
	ybcL	1.01896
	yhjV	1.01894
	istR12	1.01893
	sdhB	1.01892
	ydiQ	1.01888
	ymfE	1.01885
	yjfI	1.01881
	wcaF	1.01881
	yicN	1.01879
	yciI	1.01869
	yehP	1.01865
	yehS	1.01863
	yidI	1.01846
	dgt	1.01836
	emrB	1.01833
	trmH	1.01832
	dppD	1.01827
	appY	1.01827
	aphA	1.01822
	yabI	1.01821
	nudI	1.01821
	umpG	1.01818
	ydiU	1.01809
	yqaB	1.01805
	hisL	1.01797
	ucpA	1.01794
	gadC	1.01793
	afuB	1.01792
	paaA	1.01791
	fucT	1.01787
	eutH	1.01785
	ynjH	1.01783
	b2658	1.01783
	hofP	1.01778
	yeeD	1.01772
	lldP	1.01772
	citF	1.01769
	cueO	1.01768
	yhhZ	1.01766
	yhcN	1.01766
	yceI	1.01757
	aceE	1.01744
	ycbU	1.01739
	btuD	1.01737
	mhpC	1.01736
	tabA	1.01732
	cirA	1.01731
	sgbU	1.0173
	fhlA	1.01728
	nikA	1.01725
	talA	1.0172
	php	1.01718
	bglB	1.01717
	cynT	1.01708
	yiiE	1.01708
	ybjT	1.01702
	rsxA	1.017
	yiaY	1.017
	sxy	1.01699
	ydcZ	1.01692
	yjhR	1.01691
	mipA	1.0169
	ugpQ	1.01685
	btuC	1.01683
	phoB	1.01678
	copA	1.01678
	yeeR	1.01673
	mtgA	1.01669
	mcrA	1.01664
	yidA	1.0166
	flgI	1.01655
	yeeE	1.01645
	ivy	1.0164
	ycbF	1.0163
	yegL	1.01624
	yjbS	1.01624
	ygaX	1.01614
	fliA	1.01612
	hcaE	1.01611
	yrdD	1.01609
	ynfN	1.01605
	arsB	1.01602
	yahE	1.016
	betA	1.01593
	yebV	1.01579
	ydeN	1.01576
	ygiM	1.01568
	cheZ	1.01566
	yhhJ	1.01564
	yciE	1.01563
	dtpC	1.01561
	yrhC	1.01555
	yghF	1.01551
	yebW	1.01529
	hokA	1.01515
	exuT	1.01512
	adiC	1.0151
	selU	1.0151
	ecpR	1.01507
	bdm	1.01503
	ybiI	1.01499
	cysM	1.01497
	yihX	1.01492
	yghQ	1.01489
	yfdR	1.01485
	ycgM	1.01484
	yghA	1.01475
	ycbV	1.01473
	mdtD	1.01472
	ygcG	1.01465
	ydeU	1.01465
	msrA	1.01462
	rraA	1.01462
	yhaC	1.01459
	ydfH	1.01454
	ynjB	1.01451
	mdtA	1.01451
	glnH	1.01448
	rcnB	1.01446
	cheY	1.01437
	ypfM	1.01435
	uidR	1.01434
	oppB	1.01429
	ygjR	1.01424
	murR	1.01414
	garK	1.01409
	glsB	1.01408
	rlmH	1.01404
	ypjF	1.01398
	hprS	1.01393
	gspO	1.01392
	yabI	1.01386
	paoC	1.01381
	uspB	1.01378
	allR	1.01377
	yjgL	1.01377
	yraR	1.01376
	pnp	1.01373
	mcbR	1.01371
	yfaS_1	1.01368
	macA	1.01364
	hyfR	1.01362
	hybF	1.01361
	ihfB	1.01355
	yjcE	1.01354
	ycjS	1.01354
	dgcJ	1.01352
	rlmL	1.01351
	acrD	1.01351
	nlpE	1.01346
	gntP	1.01344
	tfaX	1.01336
	lgoR	1.01332
	yqfG	1.01331
	mglB	1.01327
	napG	1.01327
	ptrA	1.01319
	rfbC	1.01311
	menI	1.01304
	slyD	1.01303
	pdxI	1.01296
	yibQ	1.01294
	dosC	1.01293
	aaeR	1.0128
	bglJ	1.0128
	phnK	1.01279
	deoA	1.01279
	rspA	1.0127
	napA	1.01269
	purR	1.01269
	yieF	1.01266
	yehI	1.01264
	ybcF	1.01263
	fadL	1.01262
	yidR	1.01256
	ydjZ	1.01252
	pdeL	1.01251
	cheR	1.0125
	preA	1.01246
	uidC	1.01246
	dauA	1.01241
	fadE	1.01235
	yqiK	1.01235
	tyrR	1.01233
	yejF	1.01232
	arpB_2	1.01231
	gspD	1.01227
	yfcG	1.01221
	menB	1.01221
	leuE	1.0122
	ybhG	1.01218
	degQ	1.01211
	opgE	1.01209
	yhdP	1.01204
	ptsA	1.01192
	aceF	1.01188
	yegH	1.01183
	yqhD	1.0118
	entH	1.01179
	hrpB	1.01175
	sgcX	1.01172
	ppiA	1.01172
	ycgX	1.01172
	ybdD	1.01168
	ygfI	1.01167
	hslR	1.01163
	gfcC	1.01161
	dgcN	1.01158
	yafU	1.01157
	yfjU	1.01154
	maa	1.01153
	lysC	1.01147
	uvrY	1.01146
	yjcO	1.01143
	curA	1.01141
	hycB	1.0114
	ygdQ	1.01139
	ydiR	1.01136
	eutS	1.01129
	setA	1.01127
	galP	1.01126
	glnK	1.01121
	ydjH	1.01121
	yccU	1.0111
	ykfI	1.01105
	tfaS	1.01091
	acrZ	1.01091
	ybhA	1.01085
	yadS	1.0108
	ygeM	1.01079
	psuT	1.01073
	rcdA	1.01062
	ybhH	1.0106
	yadK	1.01052
	gldA	1.01051
	ydjI	1.01051
	rna	1.01046
	ydeE	1.01045
	proX	1.01039
	mcrB	1.01037
	yggX	1.01036
	ygeQ	1.0103
	yqfB	1.01028
	yphA	1.01027
	yjcF	1.01022
	agaA	1.01021
	caiC	1.01013
	yibT	1.01006
	ylbH	1.01003
	betI	1.01002
	yafW	1.00997
	yhaJ	1.00995
	ghxP	1.00993
	pgpC	1.00992
	yheS	1.00983
	gsiA	1.00983
	ascF	1.00981
	dmsA	1.00981
	csrB	1.00978
	hinT	1.00978
	yghE	1.00977
	ygaZ	1.00975
	ydiN	1.00975
	yqiB	1.00973
	leuB	1.00969
	caiD	1.00969
	yihO	1.00969
	rnt	1.00966
	yjhU	1.00957
	zraP	1.00956
	ybiO	1.00956
	fliH	1.00955
	nanS	1.00949
	arnF	1.00943
	sulA	1.00941
	fryB	1.00939
	glcD	1.00929
	yedP	1.00928
	alaS	1.00927
	kup	1.00926
	pykA	1.00926
	evgS	1.00919
	yhgE	1.00914
	ybcI	1.00914
	ydcH	1.00914
	wcaL	1.00913
	yfbU	1.0091
	preT	1.00908
	wbbK	1.00908
	yebQ	1.00904
	argI	1.00899
	tnaB	1.00897
	ydcA	1.00896
	cbl	1.00892
	hpf	1.00892
	scpA	1.00886
	fxsA	1.00885
	yihF	1.00882
	kefG	1.0088
	queE	1.00877
	dinF	1.00875
	yqjC	1.00875
	ybiJ	1.00871
	fepE	1.00866
	argR	1.00865
	ygcR	1.00864
	yjaH	1.00864
	yqiH	1.0086
	sbcD	1.00852
	lpoB	1.00849
	malK	1.00846
	dhaL	1.00838
	rtcB	1.00837
	aldA	1.00833
	frsA	1.00828
	frvR	1.0082
	ynfL	1.00812
	yqjG	1.00808
	yrhB	1.00799
	potG	1.00799
	yadE	1.00796
	dauA	1.00793
	rfbX	1.00791
	ydhJ	1.00791
	araJ	1.00787
	yjfJ	1.00783
	yqaE	1.00783
	hlyE	1.00782
	fsr	1.00776
	livJ	1.00773
	ychO	1.00773
	ydfT	1.00771
	yeiL	1.00766
	xisR	1.00765
	ybhS	1.00763
	dusA	1.00761
	fldB	1.0076
	arnD	1.00752
	yhdX	1.0075
	cmtA	1.00749
	hxpA	1.00747
	casC	1.0074
	ccmB	1.00739
	yddL	1.00734
	fbp	1.00734
	oppD	1.00732
	lpd	1.00731
	phr	1.00726
	yehU	1.00722
	phnG	1.00721
	hcr	1.00721
	rsxE	1.00711
	bfr	1.00711
	yhiD	1.0071
	cybC	1.00705
	galK	1.00703
	hsdM	1.00702
	rhtA	1.007
	yieH	1.007
	yadG	1.00694
	yddB	1.00687
	mdfA	1.00674
	yhiS_1	1.00668
	yrfG	1.00663
	ogrK	1.00662
	mhpF	1.00661
	gpp	1.00659
	arfB	1.00659
	ynaA	1.00658
	yceJ	1.00648
	jayE	1.00648
	yggL	1.00641
	xseA	1.00638
	yfgH	1.00629
	fliP	1.00626
	pbpG	1.00621
	nudK	1.0062
	mgtA	1.00618
	ycaL	1.00612
	mhpT	1.00605
	ygcW	1.00601
	nfsB	1.00601
	udp	1.00596
	mutT	1.00595
	blc	1.00592
	rrrD	1.00587
	nanA	1.00585
	ydhR	1.00582
	nrdG	1.00582
	ydjO	1.00581
	yobF	1.00579
	bhsA	1.00574
	fixX	1.00574
	ecpA	1.0057
	yceK	1.00563
	yjjI	1.00562
	nikR	1.00561
	hybB	1.00558
	idnT	1.00556
	yhcA	1.00552
	frlA	1.0055
	yagH	1.00549
	yddG	1.00543
	lsrB	1.0054
	rseC	1.00531
	rclA	1.00526
	yjfC	1.00525
	ygcS	1.00523
	yicS	1.00523
	gor	1.0052
	torS	1.00516
	yqhG	1.00516
	gmd	1.00515
	fumB	1.00514
	yigA	1.00508
	ccmA	1.00502
	ygjI	1.00501
	ydcV	1.005
	ymgA	1.00498
	yiaC	1.00494
	fsaA	1.00494
	ychE_2	1.00491
	yjaB	1.00487
	yiiD	1.00486
	yeaY	1.00485
	yjfK	1.00485
	yjhI	1.00483
	ccmC	1.00483
	yqjA	1.00478
	yafL	1.00478
	ydfJ	1.00475
	prlF	1.00464
	ompF	1.00459
	gspJ	1.00458
	cutA	1.00455
	edd	1.00455
	hdeA	1.00455
	menD	1.00448
	yecD	1.00444
	ydcF	1.00436
	amiC	1.00425
	ydhP	1.00418
	dosC	1.00416
	otsA	1.00412
	yahM	1.00409
	hycE	1.00405
	ydhT	1.00405
	yfdQ	1.00405
	lacI	1.00402
	yohD	1.004
	paaH	1.00389
	yfhL	1.00388
	ecpE	1.00383
	alaC	1.00383
	yebY	1.00383
	arnE	1.00374
	fryA	1.0037
	yjbE	1.00365
	sgcE	1.00364
	pgpA	1.00362
	paaY	1.00359
	rutG	1.00357
	nlpC	1.00356
	adeD	1.00355
	ymjB	1.00354
	rsmJ	1.00348
	ygeA	1.00347
	ybaE	1.00342
	dgcQ	1.00341
	yijE	1.0034
	gsiC	1.00327
	lysP	1.00326
	ybbO	1.00326
	yfiL	1.00325
	dppB	1.00323
	yfcJ	1.00322
	ybcH	1.00319
	kdgK	1.0031
	gatD	1.00306
	nagA	1.00299
	yahJ	1.00296
	yjaG	1.00295
	pldB	1.00293
	galF	1.00293
	rlmM	1.00289
	bcsZ	1.00285
	ygfM	1.00285
	caiF	1.00281
	sstT	1.00279
	fadH	1.00271
	rbsD	1.00267
	tesA	1.00261
	hsdR	1.00257
	yahO	1.00254
	leuO	1.00253
	uvrB	1.00248
	higA	1.00245
	glnP	1.00241
	ybdN	1.00238
	cobS	1.00238
	ymdE	1.00236
	ybjG	1.00235
	clsB	1.0023
	btuB	1.00225
	ydiV	1.00212
	mppA	1.00212
	yjiX	1.0021
	dctA	1.00207
	atoA	1.00207
	ydaT	1.00198
	pheM	1.00197
	ydeM	1.00194
	glcC	1.00191
	yggU	1.0019
	ybdJ	1.0019
	elbB	1.00186
	yqeF	1.00182
	ybfE	1.00178
	ydiH	1.00176
	ybeT	1.0017
	yfjR	1.00169
	wcaD	1.00155
	dinB	1.00155
	pdeH	1.00151
	zapE	1.0015
	yciG	1.00149
	ynbA	1.00146
	dhaL	1.00146
	creD	1.00143
	gloC	1.00142
	tpx	1.00139
	yghG	1.00132
	ygiV	1.00131
	frwB	1.00129
	acpT	1.00124
	yghB	1.00123
	gspB	1.00115
	gmm	1.00115
	pflD	1.00105
	modF	1.00104
	yjeM	1.001
	flhD	1.00084
	ytjC	1.00082
	srlB	1.00072
	recE	1.00068
	dgcZ	1.00066
	yccE	1.00062
	yfdG	1.0006
	scpB	1.0006
	oppC	1.0006
	arpB_1	1.00053
	yihP	1.0005
	ompN	1.00049
	nfrA	1.00046
	yacH	1.00044
	hha	1.00038
	mrp	1.00038
	narG	1.00034
	fnr	1.00029
	potF	1.00029
	argF	1.00022
	ybeM_2	1.00021
	hyfC	1.00019
	yhcH	1.00018
	zntR	1.00016
	sodA	1.00015
	yegH	1.00013
	gspH	1.00011
	frc	1.00009
	rbsR	1.00005
	dgcI	1.00005
[truncated: 2,402 more rows]
