# Supplementary material for: A screen for cell envelope stress uncovers an inhibitor of prolipoprotein diacylglyceryl transferase, Lgt, in Escherichiacoli
Source: iScience. 2024 Sep 5;27(10):110894. doi: 10.1016/j.isci.2024.110894 (PMC11456916; doi:10.1016/j.isci.2024.110894)
Supplement: Data S3. Small molecules from screen that induce pPromrcsA-GFP [file mmc4.xlsx]

## Sheet: Sheet1
Compound	Structure	Bioreporter Induction from Screen
MAC-0444341
MAC-0458624
MAC-0458348
MAC-0471593
MAC-0481282
MAC-0481281
MAC-0445656
MAC-0484202
MAC-0483351
MAC-0485594
MAC-0485593
MAC-0487034
MAC-0488024
MAC-0488667
MAC-0448358
MAC-0447613
MAC-0491576
MAC-0492430
MAC-0492878
MAC-0493158
MAC-0493157
MAC-0496598
MAC-0452936
MAC-0482947
CHIR090 Control	LpxC Inhibitor
