# Supplementary material for: A screen for cell envelope stress uncovers an inhibitor of prolipoprotein diacylglyceryl transferase, Lgt, in Escherichiacoli
Source: iScience. 2024 Sep 5;27(10):110894. doi: 10.1016/j.isci.2024.110894 (PMC11456916; doi:10.1016/j.isci.2024.110894)
Supplement: Data S4. CRISPRi collection screens with antibiotics [file mmc5.xlsx]

## Sheet: Sheet1
E. coli ∆tolC-pore CRISPRi Collection Screen with different antibiotics; Growth represented as mean colony biomass (n=4)
gRNA	Untreated	+ 1μg/ml MAC0452936	+ 6ng/ml LolCDE-in-1	+250 ng/ml Vancomycin	+ 7 ng/ml CHIR090
lgt	0.991394	0.465589	0.944902	0.950509	0.913595
lspA	0.976194	0.66764	0.866414	1.04654	0.921662
lolD	0.864286	0.701424	0.468422	1.01573	1.26671
infB	1.03566	0.783498	1.09691	1.05166	1.04352
rpsO	0.939015	0.797854	0.938155	1.13814	1.04463
ygfZ	0.957752	0.803445	0.929622	1.13901	1.07891
yidC	0.958228	0.813568	0.839345	0.918536	0.982419
rpsH	1.00007	0.815215	1.02842	0.950706	0.90438
ssb	0.98193	0.829543	1.00118	1.02975	1.05331
secY	1.04432	0.829636	1.01903	1.00513	1.00677
der	0.930501	0.83035	0.919755	0.975076	0.976807
rplD	0.985627	0.832427	0.976862	0.981227	0.926951
rpsE	1.03055	0.835111	1.15914	0.8908	0.926368
rsgA	0.897802	0.83907	0.951807	0.96511	0.95169
sucA	0.928793	0.841947	0.955036	0.91074	0.940552
dnaA	0.843909	0.849482	0.672378	0.920054	0.814072
ffh	0.974479	0.850723	0.974021	0.884874	0.917565
uppS	0.951724	0.852031	0.992622	1.10962	0.986227
def	0.94325	0.853946	1.05595	1.06656	0.998491
accC	0.949998	0.859261	1.01778	0.95066	0.868919
topA	1.00248	0.860988	0.907257	0.943804	0.976763
prfB	0.968616	0.862084	0.990747	0.967292	0.963827
rpmD	1.05109	0.864664	1.09594	1.02735	0.910387
rpsP	0.982088	0.867328	0.979748	0.909004	0.984502
cysS	0.978315	0.869667	0.981292	0.931095	1.02361
rpsI	0.984821	0.870078	1.0174	1.02827	1.02272
rpsQ	0.896623	0.870473	0.824691	0.905795	1.03382
rpsN	0.948918	0.872057	0.946297	1.10496	1.00099
nusG	0.938438	0.876235	0.544758	0.823551	0.847296
fabZ	1.03186	0.877553	0.942474	1.02026	1.03773
dicA	0.903253	0.87915	0.893831	0.896004	0.904208
rpmF	0.985481	0.879347	0.845413	0.948959	0.878594
lolE	0.823166	0.880339	0.41866	1.02396	1.16839
ydfO	0.965184	0.880391	0.881496	0.921581	0.891021
mreD	0.963055	0.882552	0.951932	0.858389	0.916513
nusA	0.948725	0.8853	0.897602	0.997344	1.08097
lapA	1.02956	0.886342	0.992988	1.12432	1.15539
holA	0.986908	0.886568	0.947018	0.970981	0.903458
lpxA	1.02087	0.887627	0.973066	0.95769	0.814548
rplN	1.07594	0.889112	1.0926	1.0329	1.10308
murA	0.982264	0.890029	1.05294	1.07942	1.04651
fbaA	0.936653	0.890099	0.935051	0.876535	1.02891
rpsJ	0.998839	0.892956	0.948028	0.956557	0.934729
thiL	0.979476	0.894857	1.00462	0.890316	0.888527
yncH	0.999112	0.895147	0.878102	1.16379	1.10858
lepB	0.992304	0.896966	1.063	1.04367	1.02611
rplK	0.996897	0.899839	0.926118	1.0352	0.97712
ispD	0.999017	0.905621	0.943549	1.00309	1.04208
lolB	0.96318	0.90748	1.02637	0.79524	0.970776
rplR	0.983101	0.907764	1.00315	0.992748	1.00414
lpxB	0.965291	0.9104	0.960616	1.01391	1.06386
acpP	0.971199	0.910626	0.985932	1.02199	1.00289
pgsA	0.999319	0.912444	1.00381	1.02541	1.15568
map	0.969422	0.912877	0.95445	0.919064	1.01908
rpsS	1.11733	0.91424	1.24333	1.09254	1.08352
rpmA	0.950681	0.91544	0.903126	0.940301	0.97262
groL	1.02327	0.91838	0.989555	1.01242	1.03824
accD	0.966475	0.918661	1.02027	0.999261	0.90936
mrdA	1.01531	0.91891	0.902932	0.987002	0.988647
prfA	0.93641	0.919041	0.968516	0.894751	0.958634
rpsU	0.989029	0.920113	1.22614	0.992728	0.947594
dapF	0.996579	0.920533	0.993654	0.98948	0.919711
adk	1.02811	0.922068	1.12525	1.06114	1.05116
ftsL	1.00429	0.926117	0.831837	0.951857	0.904863
rpmB	1.02542	0.926631	0.959985	0.934769	0.890331
aspS	1.05273	0.931103	1.13442	0.906556	1.02615
lptD	1.01886	0.931577	1.02751	0.979929	1.09438
ileS	0.942539	0.933057	1.0334	1.02765	1.04742
rpsB	1.01984	0.933456	1.06786	1.06796	1.00326
coaE	0.917499	0.934781	0.914076	0.927637	0.918295
rnpA	0.98318	0.93522	0.972091	0.990674	0.990556
ispG	1.01049	0.93555	1.05885	1.0742	1.08692
lysS	0.976723	0.935971	0.976172	0.904461	1.01618
lpd	1.02658	0.936739	1.01757	1.01746	1.06534
ftsH	1.01317	0.93717	1.12163	1.01847	0.830094
metG	0.946547	0.937213	0.979152	0.915851	0.990626
glyS	1.00351	0.937721	1.08559	1.00042	0.824984
rplC	0.95781	0.939164	0.968873	0.995566	1.04777
erpA	1.02119	0.939184	1.06946	1.01588	0.944235
nrdB	0.988072	0.941129	0.943017	0.969904	1.00528
tsaC	0.950937	0.941222	0.953571	0.98589	0.946184
cydD	1.0222	0.941673	1.00545	0.971013	1.04441
wzyE	0.984971	0.943506	0.938396	0.980133	0.972938
pyrH	1.01264	0.944853	0.8885	0.987235	0.909109
nadD	1.01867	0.945886	1.04215	1.10122	1.15668
ftsI	0.988756	0.946509	0.910498	0.97643	0.951517
rplM	1.00265	0.94666	1.08758	1.05803	1.07489
cdsA	1.04749	0.947719	1.03804	1.2659	1.15456
ygeG	0.991423	0.949419	0.957752	0.976036	0.986908
rplF	1.02502	0.949941	1.035	1.00626	0.938016
yqcG	0.914521	0.950435	0.903864	0.863461	0.866741
murD	0.967986	0.950759	0.815568	0.932142	0.973277
ispA	0.960715	0.950977	0.959636	0.831147	0.923188
orn	0.957728	0.95172	0.977206	0.941319	0.893087
obgE	0.987264	0.951953	0.967369	0.997945	0.97847
valS	0.926107	0.953333	0.981252	0.964989	0.99899
serS	0.997595	0.953714	1.01092	0.984688	1.07061
dapD	0.980107	0.953726	0.962738	0.989734	0.952198
cydA	0.976918	0.956798	1.00185	1.06069	1.06224
lpxD	0.990419	0.956912	0.989448	0.936561	1.00526
nusB	0.971973	0.957767	0.992877	0.902151	1.05381
lolC	0.877874	0.957898	0.584521	0.837856	0.89568
cydX	0.984811	0.958446	0.956422	0.94356	1.06093
ymiB	0.954757	0.958471	0.924299	1.00429	1.04796
lptC	1.03939	0.958497	0.899691	1.19082	1.08945
rpmH	0.991567	0.959359	0.949891	1.03709	1.00079
coaA	0.91834	0.960571	1.11748	0.851208	0.847914
lpxC	0.981668	0.960874	0.929642	0.888098	0.3105
rimM	0.99727	0.960949	1.01535	0.962032	0.914746
tonB	0.972403	0.96146	0.979221	0.971133	0.98011
accA	1.00432	0.961875	1.00769	0.966028	0.972802
safA	0.961986	0.961906	0.936905	0.897311	1.0001
cca	0.9038	0.963091	1.00021	0.848528	0.924949
higA	1.02105	0.963518	0.952281	1.01293	1.02251
ribF	0.992307	0.964647	0.968062	0.995001	0.959503
lptE	1.09651	0.964969	0.998187	1.02967	1.06039
grpE	1.03071	0.96558	0.932525	0.987203	1.03191
tsaD	0.994466	0.965952	0.967874	1.00103	0.949396
ygeF	1.00285	0.965977	0.962421	1.0272	1.06878
tsf	1.04473	0.966031	1.02657	1.02417	1.06925
rpsF	1.10709	0.967488	1.092	0.971747	1.09596
eno	0.99069	0.969614	1.0061	0.977755	0.972811
tusE	0.960916	0.969694	1.01262	0.975734	1.0146
murC	0.985919	0.969991	0.881	0.943823	0.954179
yqgF	0.924995	0.970097	0.950903	1.08224	1.05832
murB	1.03726	0.970794	1.04593	1.02463	1.05379
fabI	1.03066	0.971618	0.977078	1.01113	0.967479
ubiD	0.988728	0.971699	0.974197	1.01451	0.962996
trmD	0.999659	0.972136	0.950276	0.989862	0.993357
rplO	0.960857	0.972356	0.964512	0.939388	0.887811
folE	0.977985	0.972623	1.02817	0.978954	0.916914
ydaS	0.979902	0.97294	0.964602	0.975813	0.975954
dnaE	0.982553	0.97434	1.00258	0.994066	1.05788
tyrS	1.05172	0.974604	1.01727	1.02773	0.993041
ydcD	0.975113	0.975886	0.963476	1.00315	0.991344
rpe	0.978263	0.976334	1.03202	1.01996	1.04172
holD	0.98988	0.976433	1.03706	1.02171	0.959925
dfp	0.891155	0.976574	0.902942	0.869642	0.898882
rplJ	0.953919	0.977464	0.904726	0.941669	0.873415
rplQ	1.02225	0.977829	1.063	1.02193	1.09894
proS	1.02593	0.978709	1.0017	1.01457	0.986705
folB	0.994032	0.97922	1.00388	0.973013	1.01668
guaA	1.03175	0.979509	1.00513	1.034	0.986461
dnaX	0.992613	0.979686	0.85322	0.992792	0.921948
ymfE	0.923069	0.980423	0.903014	1.02703	0.97886
frr	0.982152	0.98048	0.845603	1.0268	0.941142
glmU	0.992956	0.980811	0.99481	1.00762	1.01413
era	0.992584	0.980859	0.966941	0.989846	1.01974
gltX	0.990572	0.98235	1.00998	0.989505	0.951236
mreC	1.02509	0.982854	0.855122	0.864982	0.884223
dapE	0.997003	0.982871	0.940701	0.981941	1.00718
gapA	0.964602	0.983014	0.987478	0.996354	0.982105
hemL	1.01424	0.983811	0.99358	0.949991	0.960837
lptG	1.03019	0.984471	1.0135	0.921106	1.00711
rplY	0.975591	0.985299	1.02176	1.0358	1.0779
hisS	0.968422	0.985864	0.986654	0.947668	0.989565
iscU	0.96884	0.986666	0.929751	0.987339	0.991091
ispF	0.973631	0.987499	0.996514	1.02169	0.955103
groS	0.946731	0.988135	0.891054	0.926436	0.958341
rplS	0.946075	0.988774	0.982304	0.960754	0.953737
fabG	1.0109	0.989445	0.971725	1.00558	1.00962
lptF	1.08186	0.990171	0.967772	0.979803	1.01904
rplE	0.992422	0.99041	0.972996	1.03462	1.02027
rluD	0.977152	0.990519	1.0361	0.981356	1.0007
tilS	1.00915	0.991541	0.999167	1.04261	1.03976
yffS	0.975676	0.991939	1.013	1.02185	1.036
ribA	0.947296	0.992264	0.966307	0.844695	0.923548
tsaB	1.04975	0.992328	1.05581	1.04697	1.00784
fldA	1.04537	0.992375	1.01419	1.05439	1.05707
racR	0.930716	0.992597	0.957723	0.954514	0.968827
mreB	1.08557	0.9936	0.970795	0.909376	0.917533
yejM	1.01159	0.99376	1.04634	1.13334	0.91713
rpoH	1.00717	0.993966	1.02538	1.02094	1.03806
dnaN	0.99779	0.994107	0.929394	0.969523	1.03738
folP	1.02603	0.994633	1.01339	1.01556	0.992383
plsB	0.954764	0.994973	0.885425	0.945168	0.90931
hscA	1.00197	0.995289	1.06845	1.01456	0.977558
fdx	0.962756	0.995536	0.997977	1.00563	0.979043
ubiB	0.979366	0.995634	0.981408	1.01281	0.998241
ribC	0.898654	0.997833	0.898977	0.968346	0.973755
fabA	0.966234	0.998107	0.987922	0.984056	0.977545
ispB	0.943929	0.998301	0.972426	0.903771	0.969605
infC	0.994541	0.99864	0.994326	1.02297	1.05982
hemG	0.998441	0.99864	0.948742	0.956764	0.968872
ydhL	1.00327	1.00042	0.975728	1.00282	0.928466
hemH	0.988884	1.00078	0.920195	0.99583	0.992025
rpmI	0.985135	1.00093	0.882242	1.01734	0.951347
sucB	0.946422	1.00273	1.02068	1.02323	1.03102
degS	0.994313	1.00328	0.994588	0.988954	1.02147
ftsW	0.993277	1.00341	0.968146	1.04443	1.01457
murE	1.03444	1.00378	0.942592	0.973719	0.959464
fabH	1.05123	1.00402	1.03272	1.06804	0.985942
rplL	1.01637	1.00408	0.958619	0.994967	0.995844
purB	0.957244	1.00436	1.00887	1.0901	0.989743
yihA	0.986196	1.0044	1.00722	1.03261	1.0139
lolA	1.03288	1.00561	1.02591	0.850426	1.01049
tmk	0.973763	1.0062	0.958406	1.01188	1.00164
kdsC	0.956271	1.00708	0.939232	1.12935	1.12147
holB	0.991622	1.00749	1.00511	1.00219	1.03043
ftsB	0.990591	1.00837	0.965698	0.974879	0.992134
plsC	1.05388	1.00887	1.02673	1.05791	1.10646
rplU	0.988307	1.00983	0.959945	0.977807	0.8699
glmM	0.982967	1.01226	0.984337	1.00374	0.93391
dxr	0.969036	1.01231	1.09183	0.999085	1.03239
pheS	1.02353	1.01271	1.06351	1.00474	0.995086
murF	0.997414	1.01283	0.875067	1.00174	0.989996
ykfM	0.950304	1.01363	1.00546	0.996236	1.0793
pheM	0.981832	1.01393	0.990457	1.00034	1.05838
rseP	0.944684	1.01468	1.01436	0.940658	0.950328
lapB	1.03706	1.01512	0.996845	1.00865	1.05238
glyQ	0.959615	1.01603	1.00447	0.968647	0.833285
prs	0.979163	1.01663	1.08453	1.00006	0.924575
folD	1.01148	1.01673	1.0279	1.01892	1.01326
hemC	0.994848	1.01836	1.05633	1.02374	0.979071
dnaB	0.94406	1.01849	0.990119	0.90477	0.956677
lpxK	1.02411	1.01894	1.01316	1.01745	0.989619
hda	1.00865	1.01916	1.05211	0.982361	1.01225
igaA	1.02458	1.02011	1.00319	1.02323	0.975368
rnt	1.01575	1.02035	0.973293	0.962409	0.957744
ubiH	1.03025	1.02045	1.03355	1.05112	0.990942
lpxL	0.978122	1.02084	1.02815	0.986018	0.959171
tadA	1.01988	1.02089	1.0368	0.962528	0.960805
pgk	1.01584	1.02099	0.978926	0.94894	0.976587
priB	1.03612	1.0213	1.03752	1.00819	1.04194
murJ	0.970404	1.02202	1.03586	0.985613	0.931008
ybeY	0.982691	1.02212	0.922467	0.963747	0.926953
fmt	1.03122	1.02253	1.02479	1.07527	1.065
ubiX	1.03738	1.02312	1.01805	0.996482	1.00709
dapB	1.02114	1.02406	1.01969	1.00462	1.0551
murG	1.03598	1.0243	0.858112	0.978272	0.980786
thrS	0.922755	1.02439	1.27277	0.899241	0.952885
ispH	1.07948	1.02533	1.01997	1.1202	1.08536
coaD	0.962011	1.02745	0.965524	0.968063	0.960823
secE	1.02086	1.02779	1.00178	0.986796	0.922136
ftsY	0.981051	1.0279	1.04077	1.01997	1.08112
glnS	1.02957	1.0279	1.02296	1.02051	1.01571
fabB	1.00989	1.02844	1.07428	1.04171	0.995352
dnaG	0.976038	1.02935	1.04236	1.01092	1.05889
ispU	1.06743	1.03082	0.99271	1.13087	1.04724
gspA	1.0119	1.03122	0.980185	0.998902	1.01737
ydaE	1.27893	1.03141	1.0359	1.01843	1.07701
tktA	1.03564	1.03169	1.09915	1.00242	1.00307
trpS	1.03843	1.03178	1.02008	1.04641	1.02215
pth	1.03833	1.03235	1.001	0.988629	0.974698
yddL	0.974933	1.03306	1.00809	0.986108	0.992862
ubiE	1.01094	1.03314	0.987895	1.01936	0.991464
rplT	1.03055	1.0333	1.00637	1.013	0.972599
ispE	1.00154	1.03397	0.965351	1.02933	1.0588
pyrG	1.04014	1.03454	1.02805	1.07216	1.08591
fabD	1.05795	1.03458	0.934654	1.02403	1.02077
dnaT	0.939905	1.03534	0.953837	1.00016	0.986544
parE	1.02664	1.03612	1.17387	0.946014	0.883577
acpS	0.993104	1.03615	1.02699	1.02765	1.0466
Empty_Vector	1.01388	1.03836	1.025	1.03066	1.03776
accB	1.03573	1.03874	1.06188	0.980158	0.988529
gyrB	0.963997	1.03909	1.07647	0.985295	0.893025
ubiA	1.06142	1.03951	1.08119	1.04059	1.15643
gmk	1.05742	1.04061	1.15412	1.02426	1.02467
nadE	1.03786	1.04123	1.0197	1.07396	0.95183
hipB	0.979605	1.04165	0.884168	0.965216	0.953963
rbfA	0.972351	1.04265	1.01994	0.994816	1.00395
lnt	0.999685	1.04353	0.966775	0.967951	0.998763
kdsB	0.963692	1.04516	1.03772	0.958232	0.852682
nrdA	0.97596	1.04609	0.927116	0.9454	1.04846
hemA	1.02915	1.04659	0.99123	0.968874	1.04567
rpoD	1.03581	1.04678	1.0756	1.07386	1.03444
dapA	0.957826	1.04709	1.01132	0.950203	1.00795
ycaR	0.975749	1.04749	1.00943	1.00959	1.01405
waaU	1.02107	1.04779	1.00746	0.947218	0.995524
rplB	1.05722	1.0485	1.15306	1.10632	1.09241
rplW	1.02086	1.04896	1.03457	1.04203	0.948754
iraM	0.9981	1.04937	1.02531	0.892566	0.927972
lpxH	1.00296	1.04999	1.03187	0.936766	0.998808
lipA	0.908936	1.05022	0.994411	1.06052	0.974338
birA	0.973249	1.05089	0.99112	0.850491	0.996175
dcd	0.918732	1.05151	1.02623	0.926483	0.925733
metK	0.959023	1.05251	1.00359	0.912946	1.00218
hemE	1.00281	1.05261	0.991134	1.01389	0.98778
asd	1.09369	1.05287	1.04608	1.03945	1.03631
cohE	0.862919	1.05288	1.09737	0.88143	0.813928
yjbS	1.06624	1.05361	1.01428	1.00124	1.0582
rpsA	0.978539	1.05382	0.950663	1.03788	1.06476
mraY	0.897821	1.0541	0.64031	0.988388	0.967474
pdxH	0.956624	1.05427	1.02807	1.04759	1.06372
ribE	1.00447	1.05559	0.862053	0.950635	1.02873
mukB	1.01808	1.0558	1.01478	1.02253	1.04095
pheT	1.0141	1.05657	1.07574	1.05408	1.08753
ihfA	0.989542	1.05688	1.08109	0.960385	0.949006
fusA	1.0038	1.05923	0.988792	0.947596	0.97317
cydB	1.01038	1.05967	1.02048	1.10961	0.994448
mukE	1.05293	1.0609	1.07344	1.06201	1.05294
ligA	1.00196	1.06201	0.964072	1.09045	1.14091
ppa	1.01491	1.06243	1.02081	1.03433	1.01351
iscS	1.08357	1.06414	0.876261	0.954953	0.972439
ubiG	0.975655	1.06536	0.827851	1.04515	0.981774
rpoA	1.03461	1.06629	1.19443	1.06865	1.04711
cydC	1.07397	1.06725	1.09541	1.03147	1.12284
relB	1.00311	1.06915	1.02453	1.01375	0.993866
dnaC	1.04364	1.0695	1.01099	1.00334	1.06539
rplP	1.08166	1.07066	1.11101	1.15428	1.08971
tsaE	0.995438	1.07089	1.00013	0.990298	1.04998
rpoE	0.991829	1.07135	1.01165	1.03558	1.01294
rplA	1.01921	1.0727	1.04374	0.993645	0.978202
waaA	1.00316	1.07281	1.02411	1.07927	1.00585
folC	1.0374	1.07603	0.992423	1.03316	1.01226
rplX	1.09156	1.07669	1.00285	1.02984	1.05207
rpmC	1.03701	1.07768	1.24721	1.00259	0.990615
argS	1.12241	1.07846	1.11304	1.14867	1.11883
hemD	1.04732	1.07885	1.06371	1.04203	1.03603
can	1.02626	1.0791	1.03993	1.06722	1.05949
nadK	1.03737	1.08139	1.04308	0.989341	1.00474
bamA	0.994453	1.08208	1.07369	1.07925	1.04304
prmC	1.0164	1.08304	1.03139	1.00874	0.996561
mnmA	1.03014	1.08646	1.13658	1.04412	1.02816
ygeN	0.957809	1.0865	1.00814	0.94807	0.954573
infA	1.04726	1.08774	1.13002	1.05268	1.07337
pssA	0.981463	1.08882	0.978056	0.958106	0.938972
suhB	0.989322	1.09035	0.952489	0.972402	1.00778
glyA	1.02149	1.09141	0.960931	1.08504	1.05157
glmS	1.02447	1.09191	1.02264	1.00235	1.05509
bioA	0.996176	1.09283	1.01628	1.05772	1.01024
rpsT	1.06446	1.09362	1.1909	1.03877	0.885792
ribD	1.03058	1.09565	1.03396	1.04456	1.09671
dut	1.00159	1.09591	1.11251	1.0326	0.995462
asnS	1.07007	1.09682	1.09141	0.956987	1.01497
rne	1.06106	1.09793	1.08593	1.0315	1.04319
rpsC	1.02713	1.10098	0.982311	1.08012	1.08373
secA	1.06479	1.10244	1.05284	1.18316	1.13648
ptsI	1.06184	1.10403	1.15127	1.03829	1.09308
bamD	1.01519	1.11362	0.992759	1.08646	1.08821
rpoC	1.02353	1.11531	0.971787	1.07225	1.12118
mukF	1.03824	1.11645	0.869388	1.00151	0.979998
ftsA	1.0171	1.12148	0.865952	0.939803	0.915356
rpsR	1.04377	1.12433	1.04858	0.977085	1.0423
rpsG	0.96003	1.12629	0.938749	1.01352	0.981592
rpsL	0.999599	1.13196	0.981072	1.04603	1.04891
folA	0.986816	1.13418	1.07359	1.02706	0.96362
yedN	0.999057	1.14186	1.02483	1.06655	0.990852
csrA	1.03388	1.14687	0.591204	0.947686	1.05647
rplV	1.07747	1.1552	1.15892	1.10878	1.00402
mrdB	1.03884	1.16723	0.935116	1.05722	0.929159
rpsK	0.996824	1.16939	1.06555	0.998597	1.02188
alaS	1.01139	1.17031	1.10121	1.17334	1.08737
rpsD	1.17073	1.17308	1.39735	1.07186	1.13409
rho	1.02119	1.22586	1.25003	1.0558	0.98663
rpsM	1.01862	1.24832	1.05552	1.08604	0.986574
msbA	1.01515	1.26391	1.05682	1.01495	1.12858
murI	1.1366	1.3051	0.501452	1.17533	1.20216
yqeL	1.27151	1.31609	1.1914	1.45518	1.41958
lptB	0.939866	1.31982	0.933716	1.08806	1.0261
leuS	1.22341	1.41675	1.14792	1.11141	1.36604
lptA	1.08294	1.47609	1.04678	1.14906	1.21192
aceF	1.01202	1.53589	1.07157	1.13858	1.09988
lexA	1.47634	1.54231	0.466079	1.23158	1.37567
psd	1.30316	1.71102	1.23389	1.20316	1.31901
zipA	1.47507	1.80262	1.13378	1.731	1.87736
