# Supplementary material for: A screen for cell envelope stress uncovers an inhibitor of prolipoprotein diacylglyceryl transferase, Lgt, in Escherichiacoli
Source: iScience. 2024 Sep 5;27(10):110894. doi: 10.1016/j.isci.2024.110894 (PMC11456916; doi:10.1016/j.isci.2024.110894)
Supplement: Data S7. Strains and plasmid used in study [file mmc8.xlsx]

## Sheet: Supplemental Data 3
Strains Used
Strain	Gene Type/Notes	Source
E. coli BW25113 WT		In house
E. coli MFDpir	Conjugative Donor strain	Ferrières, Lionel, et al. "Silent mischief: bacteriophage Mu insertions contaminate products of Escherichia coli random mutagenesis performed using suicidal transposon delivery plasmids mobilized by broad-host-range RP4 conjugative machinery." Journal of bacteriology 192.24 (2010): 6418-6427.
E. coli ∆tolC	Mutant from the Keio Collection
E. coli ∆tolC-pore	Hyper-permeable efflux defficient E. coli	Klobucar, K., Jardine, E., Farha, M. A., MacKinnon, M. R., Fragis, M., Nkonge, B., ... & Brown, E. D. (2022). Genetic and Chemical Screening Reveals Targets and Compounds to Potentiate Gram-Positive Antibiotics against Gram-Negative Bacteria. ACS Infectious Diseases, 8(10), 2187-2197.
E. coli pore	Hyper-permeable E. coli - expresses FhuA pore	Klobucar, K., Jardine, E., Farha, M. A., MacKinnon, M. R., Fragis, M., Nkonge, B., ... & Brown, E. D. (2022). Genetic and Chemical Screening Reveals Targets and Compounds to Potentiate Gram-Positive Antibiotics against Gram-Negative Bacteria. ACS Infectious Diseases, 8(10), 2187-2197.
E. coli ∆lpcA::apraR Hfr+	Hfr query strain used to conjugate ∆lpcA into the GFP-reporter collcetion	Klobucar, K., French, S., Côté, J. P., Howes, J. R., & Brown, E. D. (2020). Genetic and chemical-genetic interactions map biogenesis and permeability determinants of the outer membrane of Escherichia coli. MBio, 11(2), 10-1128.
E. coli pPromrcsA-GFP	WT E. coli harbouring the transformed with pPromrcsA-GFP	This study
E. coli ∆tolC-pore pPromrcsA-GFP-mobile	E. coli ∆tolC-pore harboring pPromrcsA-GFP-mobile	This study
E. coli ∆lgt pCHAP9231		Pailler, Jérémy, et al. "Phosphatidylglycerol:: prolipoprotein diacylglyceryl transferase (Lgt) of Escherichia coli has seven transmembrane segments, and its essential residues are embedded in the membrane." Journal of bacteriology 194.9 (2012): 2142-2151.
E. coli ∆lgt∆tolC-pore pCHAP9231	kanR, apraR	This study
E. coli ∆tolC-pore ∆lpp	kanR, cmR	This study
Staphylococcus auerus JE2		In house
Bacillus subtilis 168		In house
E. coli CO244		In house
E. coli CFT073		In house
Salmonella Typimurium SL1344		In house
Pseudomonas aueruginosa PAO1		In house
Klebsiella aerogenes CO045		In house
Klebsiella pneumoniae MKP103		In house
Acinetobacter baumanii ATCC17978		In house
Genomic collections used
Collection	Gene Type/Notes	Source
E. coli GFP transcriptional reporter collection		Zaslaver, Alon, et al. "A comprehensive library of fluorescent transcriptional reporters for Escherichia coli." Nature methods 3.8 (2006): 623-628.
E. coli gene deletion collection		Baba, T., Ara, T., Hasegawa, M., Takai, Y., Okumura, Y., Baba, M., ... & Mori, H. (2006). Construction of Escherichia coli K‐12 in‐frame, single‐gene knockout mutants: the Keio collection. Molecular systems biology, 2(1), 2006-0008.
E. coli CRISPRi collection		Rachwalski, Kenneth, et al. "A mobile CRISPRi collection enables genetic interaction studies for the essential genes of Escherichia coli." Cell Reports Methods 4.1 (2024).
Plasmids Used in Study
Plasmid Name	Comments	Citation
pPromrcsA-GFP	GFP-transcriptional reporter plasmid for rcsA, KanR	Zaslaver, Alon, et al. "A comprehensive library of fluorescent transcriptional reporters for Escherichia coli." Nature methods 3.8 (2006): 623-628.
pPromrcsA-GFP-mobile	Engineered mobile reporter plasmid, CmR; Constructed by Gibson assembly of three components – the promoter reporter fragment from pPromrcsA-GFP, the cmR cassete and oriR from pACYC184, and the oriT from a synthesized DNA fragment	This Study
pFD152	CRISPRi empty vector strain	Depardieu, Florence, and David Bikard. "Gene silencing with CRISPRi in bacteria and optimization of dCas9 expression levels." Methods 172 (2020): 61-75.
pFD152_lgt_1	CRISPRi strain targeting lgt constructed by Golden Gate Assembly - sgRNA 5' ACGGAACAGATACAGCGGAT 3'	This Study
pFD152_lgt_2	CRISPRi strain targeting lgt constructed by Golden Gate Assembly - sgRNA 5'TCACCACGATAACGCCAATC3'	This Study
pCHAP9231	Plasmid with arabinose inducible Lgt	Pailler, Jérémy, et al. "Phosphatidylglycerol:: prolipoprotein diacylglyceryl transferase (Lgt) of Escherichia coli has seven transmembrane segments, and its essential residues are embedded in the membrane." Journal of bacteriology 194.9 (2012): 2142-2151.
pSET152	Source of Apramycin cassette for making deletions	In house
pKD3	Source of Chloramphenicol cassette for making deletions	In house
pACYC184	Source of oriR and chloramphenicol cassette for Gibson assembly	In house
Primers Used in Study
Primer Name	Sequence (5' to 3')	Comments	Citation
CRISPRi-lgt_1 Primer 1	TAGTACGGAACAGATACAGCGGAT	Forward primer for making pFD152_lgt_1	This Study
CRISPRi-lgt_1 Primer 2	AAACATCCGCTGTATCTGTTCCGT	Reverse primer for making pFD152_lgt_1	This Study
CRISPRi-lgt_2 Primer 1	TAGTTCACCACGATAACGCCAATC	Forward primer for making pFD152_lgt_2	This Study
CRISPRi-lgt_2 Primer 2	AAACGATTGGCGTTATCGTGGTGA	Reverse primer for making pFD152_lgt_2	This Study
lgt deletion primer 1	CTGTTCTCTTTCAGCGAAATAACAAGAACTTGTGGTGACAGagcaaaaggggatgataagtttatc	Primer for amplifying apramycin resistance cassette from pSET152, with overhang homologous upstream of lgt	This Study
lgt deletion primer 2	CTGTTCTCTTTCAGCGAAATAACAAGAACTTGTGGTGACAGagcaaaaggggatgataagtttatc	Primer for amplifying apramycin resistance cassette from pSET152, with overhang homologous downstream of lgt	This Study
lpp deletion primer 1	ACGCTACATGGAGATTAACTCAATCTAGAGGGTATTAATAGTGTAGGCTGGAGCTGCTTC	Primer for amplifying apramycin resistance cassette from pKD3, with overhang homologous upstream of lpp	This Study
lpp deletion primer 2	GGCGCACAATGTGCGCCATTTTTCACTTCACAGGTACTACATATGAATATCCTCCTTA	Primer for amplifying apramycin resistance cassette from pKD3, with overhang homologous downstream of lpp	This Study
Gibson Assemby PromrcsA-GFP Primer 1	tgtaattctctatcacgaggccctttcg	Forward primer for amlifying promoter reporter from pPromrcsA-GFP	This Study
Gibson Assemby PromrcsA-GFP Primer 2	ctggccggcggtctagggcggcggatttg	Reverse primer for amlifying promoter reporter from pPromrcsA-GFP	This Study
Gibson Assemby OriR+CmR Primer 1	cgctggtaccgccttactggttagcagaatg	Forward primer for amlifying oriR and cmR from pACYC184	This Study
Gibson Assemby OriR+CmR Primer 2	cctcgtgatagagaattacaacttatatcgtatggg	Reverse primer for amlifying oriR and cmR from pACYC184	This Study
Gibson Assemby OriT Primer 1	cgccctagaccgccggccagcctcgcag	Forward primer for amlifying oriT from synthesized geneBlock	This Study
Gibson Assemby OriT Primer 2	ccagtaaggcggtaccagcgcttttccgctgc	Reverse primer for amlifying oriT from synthesized geneblock	This Study
